# Supplementary material for: Phenotypic heterogeneity promotes adaptive evolution
Source: PLoS Biol. 2017 May 9;15(5):e2000644. doi: 10.1371/journal.pbio.2000644 (PMC5423553; doi:10.1371/journal.pbio.2000644)
Supplement: S1 Table — We isolated 28–28 independently evolved noPF and PF strains, respectively. The noPF strains displayed substantial increase in the coefficient of variation (CV), see Fig 2C in the main text. We hypothesized that mutations accumulated during the course of laboratory evolution in the reverse tetR coding sequence (rtTA-MF) of the genetic circuit, as this region has a key role in modulating PDR5 expression stochasticity. To decipher the molecular underpinnings of the changes in expression distribution, we sequenced the reverse tetR coding sequence (rtTA-MF) in the evolved strains, using Sanger sequencing. In agreement with expectation, 25% of the evolved noPF strains displayed a mutation in this region, while the reverse tetR mutant counts were as low as 3.3% in the PF strains (chi-squared test P < 0.05). (XLSX) [file pbio.2000644.s009.xlsx]

## Sheet: Sheet1
Evolved strains	Amino acid change
noPF-1	Gly12Ala
noPF-2	Gly19Glu
noPF-3	Gly19Val
noPF-4	Gly19Val
noPF-5	Glu37Cys
noPF-6	Arg87Gly
noPF-7	Val99Leu
PF-1	Gly138Arg
