# Supplementary material for: Phenotypic heterogeneity promotes adaptive evolution
Source: PLoS Biol. 2017 May 9;15(5):e2000644. doi: 10.1371/journal.pbio.2000644 (PMC5423553; doi:10.1371/journal.pbio.2000644)
Supplement: S3 Table — (XLSX) [file pbio.2000644.s011.xlsx]

## Sheet: Sheet1
Primer name	Sequence (5’ -> 3’)	Description
PDR5-BamHI-f	GCGCGGATCCTATTAAAATGCCCGAGGCCAAGCTTAAC	amplification of PDR5-GFP gene from the GFP collection (Open Biosystems)
neGFP-XhoI-r	GCGCCTCGAGCTATTTGTATAGTTCATCCATGC	amplification of PDR5-GFP gene from the GFP collection (Open Biosystems)
Backbone-r	CGCGTTGGCCGATTCATTAATGC	used for reporter plasmid sequencing
Insert-f	AATTGGAGCGACCTCATGCTATACCTG	used for reporter plasmid sequencing
Tetreg-AflII-f	GCGCCTTAAGGCGCCACTTCTAAATAAGCGAATTTC	used for reporter plasmid sequencing
PG-Seq1 -f	ACAGAACCGTATCAAGGGTGTC	used for reporter plasmid sequencing
PG-Seq2 -f	TTCTTCTCTGTTAGAAATCTTTTCG	used for reporter plasmid sequencing
PG-Seq3 -f	TATTTCACTGGAGAAACCTTTGTTACG	used for reporter plasmid sequencing
PG-Seq4 -f	GAAAGGTTCGATAACTGCAGCTG	used for reporter plasmid sequencing
PG-Seq5 -f	TCTACGTTTATGTTGGTTCTATGG	used for reporter plasmid sequencing
PG-Seq6 -f	GGAAACATTCTTGGACACAAATTGG	used for reporter plasmid sequencing
PG-Seq7 -r	CATCTCTCACTGTAGAAAGAATTG	used for reporter plasmid sequencing
PG-Seq8 -r	TCAGCTGCAGTTATCGAACCTTTC	used for reporter plasmid sequencing
PG-Seq9 -r	CTTCGTAACAAAGGTTTCTCCAGTG	used for reporter plasmid sequencing
PG-SeqA -r	AAAAGATTTCTAACAGAGAAGAAAATGC	used for reporter plasmid sequencing
PG-SeqB -r	CTATCGACACCCTTGATACGGTTCTG	used for reporter plasmid sequencing
PG-SeqC -f	ACTCATGGTTTTGATCTTGGTGCAGATAC	used for reporter plasmid sequencing
PG-SeqD -f	TGTACTAACTGAAAAGAATGCAAATGACC	used for reporter plasmid sequencing
PG-SeqE -f	ATGGTGCTCATAAATGCCCTGCTGACG	used for reporter plasmid sequencing
HIS-f	ATGACAGAGCAGAAAGCCCTAGTAAAGC	used to check genomic integration
HIS-r	CTACATAAGAACACCTTTGGTGGAGGG	used to check genomic integration
HIS-Begin-r	ACGCTTTACTAGGGCTTTCTGCTCTGTC	used to check genomic integration
FFF-XhoI-r	GCGCCTCGAGTTAACCTGGCAACATATCTAAATCAAAGTCATCTAATGCGTCGGCGGGTAGCATGTCTAGGTCGAAATCGTCAAGAGCA	used to check genomic integration
tetREnd-f	ATGCGGATTAGAAAAACAACTTAAATGTGAAAGTGG	used to check genomic integration
Before2TRP-r	CACATATATTACGATGCTGTTCTATTAAATGCTTCC	used to check genomic integration
TRPSeq-f	GGTGAAAACCTCTGACACATGCAGCTCC	used to check genomic integration and for reporter plasmid sequencing
