# Supplementary material for: Phenotypic heterogeneity promotes adaptive evolution
Source: PLoS Biol. 2017 May 9;15(5):e2000644. doi: 10.1371/journal.pbio.2000644 (PMC5423553; doi:10.1371/journal.pbio.2000644)
Supplement: S4 Table — (XLSX) [file pbio.2000644.s012.xlsx]

## Sheet: Sheet1
Primer name	Sequence (5'- -3')	Description
5prime_flanking_promswap_frw	AGAGTGCACCATAGATCAAC	used for amplification of 5' flanking region of rtTA-MF promoter
5prime_flanking_promswap_rev	ATCTAAGCGCATCACCAAC	used for amplification of 5' flanking region of rtTA-MF promoter
CaURAmarker_promswap_5prime_chimeric_frw	TATGTTAGCTGGTGGACTGACGCCAGAAAATGTTGGTGATGCGCTTAGATATCCGCTAGGGATAACAGG	used for amplification of selectable auxotrophic marker (CaUra3, component M )
CaURAmarker_promswap_3prime_chimeric_rev	TTTGTTAGAGTCTTTTACACCATTTGTCTCCACACCTCCGCTTACATCAAGGCGTTAGTATCGAATCGAC	used for amplification of selectable auxotrophic marker (CaUra3)
3prime_flanking_promswap_frw	TTGATGTAAGCGGAGGTG	used for amplification of 3' flanking region of rtTA-MF promoter
3prime_flanking_promswap_rev	AATGCAGCTGGATCTTCG	used for amplification of 3' flanking region of rtTA-MF promoter
promswap_nested_frw	TGCAGTTATGACGCCAGATG	used for amplification of replacement casette
promswap_nested_rev	AGAGCGGATCTTAGCTAGCC	used for amplification of replacement casette
promswap_confirmA	CTTAACTATGCGGCATCAGAG	used for confirmation of genomic integration
promswap_confirmD	GTATTACCGCCTTTGAGTGAG	used for confirmation of genomic integration
