# Supplementary material for: Phenotypic heterogeneity promotes adaptive evolution
Source: PLoS Biol. 2017 May 9;15(5):e2000644. doi: 10.1371/journal.pbio.2000644 (PMC5423553; doi:10.1371/journal.pbio.2000644)
Supplement: S5 Table — (XLSX) [file pbio.2000644.s013.xlsx]

## Sheet: Sheet1
Primer name	Sequence (5'- -3')	Description
gRNA595	CAAAAGCGTCAGCACTTGGAGTTTTAGAGCTAGAAATAGCAAGTTAAA	guide RNA (for His595Asp) forward primer
gRNAR	GATCATTTATCTTTCACTGCGGA	guide RNA universal reverse primer
pYEST_fw	GGAAACAGCTATGACCATG	gRNA plasmid confirmation primer (forward)
pYEST_rev	GCGTGAATGTAAGCGTGAC	gRNA plasmid confirmation primer (reverse)
H595DF	GCCAGACCAATCACTGAAAAACATAGAACATATTCGTTATACGATCCAAGTGCTGACGCTTTTGCATCAGTTCTATCAGAAATACCCTCA	single-stranded oligonucleotide (forward) for recombination cassette (His595Asp)
H595DR	TGAGGGTATTTCTGATAGAACTGATGCAAAAGCGTCAGCACTTGGATCGTATAACGAATATGTTCTATGTTTTTCAGTGATTGGTCTGGC	single-stranded oligonucleotide (reverse) for recombination casette (His595Asp)
PDR5_595ASP	CATAGAACATATTCGTTATACG	allele specific forward primer (for His595Asp)
SYNELL_Rev	CATAGAAGCGGGAACCATAGC	allele specific universal reverse primer
