# Supplementary material for: Phenotypic heterogeneity promotes adaptive evolution
Source: PLoS Biol. 2017 May 9;15(5):e2000644. doi: 10.1371/journal.pbio.2000644 (PMC5423553; doi:10.1371/journal.pbio.2000644)
Supplement: S1 Data — The file contains the datasets used to create the main and supplementary figures. (XLSX) [file pbio.2000644.s014.xlsx]

## Sheet: Fig1B_data
Strain background	Normalised GFP signal
noPF	0.537072
noPF	0.478346
noPF	0.495563
noPF	0.505473
noPF	0.434738
noPF	0.523758
noPF	0.445589
noPF	0.494944
noPF	0.370755
noPF	0.459131
noPF	0.391893
noPF	0.501135
noPF	0.497918
noPF	0.506616
noPF	0.542754
noPF	0.549715
noPF	0.507332
noPF	0.455676
noPF	0.502017
noPF	0.475554
noPF	0.536062
noPF	0.430375
noPF	0.406755
noPF	0.550757
noPF	0.547109
noPF	0.500904
noPF	0.525097
noPF	0.467844
noPF	0.407732
noPF	0.552684
noPF	0.713629
noPF	0.555872
noPF	0.430225
noPF	0.442583
noPF	0.580753
noPF	0.425931
noPF	0.455758
noPF	0.474855
noPF	0.560573
noPF	0.493022
noPF	0.574974
noPF	0.54209
noPF	0.470161
noPF	0.455569
noPF	0.494355
noPF	0.396961
noPF	0.473154
noPF	0.507393
noPF	0.385598
noPF	0.403687
noPF	0.455986
noPF	0.543578
noPF	0.489347
noPF	0.419276
noPF	0.509346
noPF	0.520788
noPF	0.438447
noPF	0.527278
noPF	0.461659
noPF	0.346918
noPF	0.422833
noPF	0.523101
noPF	0.470462
noPF	0.450821
noPF	0.465259
noPF	0.597644
noPF	0.374517
noPF	0.41102
noPF	0.471914
noPF	0.465829
noPF	0.338064
noPF	0.433481
noPF	0.527999
noPF	0.457095
noPF	0.517498
noPF	0.442323
noPF	0.512367
noPF	0.404897
noPF	0.481547
noPF	0.489776
noPF	0.498315
noPF	0.470173
noPF	0.5352
noPF	0.46881
noPF	0.48475
noPF	0.455051
noPF	0.504025
noPF	0.396188
noPF	0.504244
noPF	0.448292
noPF	0.52099
noPF	0.571975
noPF	0.549913
noPF	0.478238
noPF	0.487647
noPF	0.461733
noPF	0.482712
noPF	0.651989
noPF	0.546998
noPF	0.514596
noPF	0.452688
noPF	0.454209
noPF	0.571755
noPF	0.51992
noPF	0.440776
noPF	0.470374
noPF	0.505443
noPF	0.446522
noPF	0.499696
noPF	0.479087
noPF	0.452761
noPF	0.524162
noPF	0.515759
noPF	0.442303
noPF	0.588063
noPF	0.383868
noPF	0.592127
noPF	0.447752
noPF	0.384266
noPF	0.419281
noPF	0.62814
noPF	0.519884
noPF	0.465313
noPF	0.574791
noPF	0.486622
noPF	0.563605
noPF	0.50669
noPF	0.49053
noPF	0.532517
noPF	0.392371
noPF	0.52942
noPF	0.391418
noPF	0.622582
noPF	0.524291
noPF	0.579451
noPF	0.484072
noPF	0.535211
noPF	0.578271
noPF	0.410953
noPF	0.457211
noPF	0.510597
noPF	0.429779
noPF	0.506839
noPF	0.430151
noPF	0.419879
noPF	0.377875
noPF	0.393035
noPF	0.523619
noPF	0.423757
noPF	0.522271
noPF	0.544423
noPF	0.512704
noPF	0.465062
noPF	0.481009
noPF	0.557103
noPF	0.48146
noPF	0.390753
noPF	0.526956
noPF	0.535277
noPF	0.446901
noPF	0.45978
noPF	0.484062
noPF	0.52348
noPF	0.488087
noPF	0.596096
noPF	0.503442
noPF	0.517915
noPF	0.515518
noPF	0.498593
noPF	0.375701
noPF	0.559818
noPF	0.527327
noPF	0.408699
noPF	0.533924
noPF	0.481594
noPF	0.423484
noPF	0.521196
noPF	0.545054
noPF	0.552037
noPF	0.498774
noPF	0.568148
noPF	0.503892
noPF	0.590158
noPF	0.535993
noPF	0.50244
noPF	0.473999
noPF	0.539862
noPF	0.405256
noPF	0.430108
noPF	0.452545
noPF	0.57887
noPF	0.427125
noPF	0.422124
noPF	0.424548
noPF	0.456257
noPF	0.532461
noPF	0.443136
noPF	0.544796
noPF	0.550605
noPF	0.503953
noPF	0.477659
noPF	0.40278
noPF	0.510971
noPF	0.584265
noPF	0.432309
noPF	0.468358
noPF	0.452633
noPF	0.528424
noPF	0.425317
noPF	0.502577
noPF	0.480674
noPF	0.3286
noPF	0.502857
noPF	0.503048
noPF	0.434512
noPF	0.448594
noPF	0.435052
noPF	0.506757
noPF	0.455603
noPF	0.52021
noPF	0.526854
noPF	0.558184
noPF	0.490654
noPF	0.487501
noPF	0.560926
noPF	0.496526
noPF	0.53553
noPF	0.493508
noPF	0.53202
noPF	0.455571
noPF	0.493608
noPF	0.43123
noPF	0.487805
noPF	0.479464
noPF	0.555197
noPF	0.485542
noPF	0.343143
noPF	0.444589
noPF	0.51562
noPF	0.549132
noPF	0.460253
noPF	0.533514
noPF	0.489997
noPF	0.535138
noPF	0.524774
noPF	0.434245
noPF	0.484649
noPF	0.48307
noPF	0.504401
noPF	0.532683
noPF	0.548383
noPF	0.402591
noPF	0.499949
noPF	0.47785
noPF	0.490642
noPF	0.513914
noPF	0.548
noPF	0.388861
noPF	0.503179
noPF	0.47985
noPF	0.486729
noPF	0.402604
noPF	0.523844
noPF	0.499682
noPF	0.472835
noPF	0.518666
noPF	0.508759
noPF	0.524827
noPF	0.541011
noPF	0.533333
noPF	0.463209
noPF	0.418902
noPF	0.486576
noPF	0.424785
noPF	0.467776
noPF	0.549266
noPF	0.458788
noPF	0.512955
noPF	0.421671
noPF	0.537433
noPF	0.554386
noPF	0.429432
noPF	0.466892
noPF	0.470985
noPF	0.543644
noPF	0.54654
noPF	0.578225
noPF	0.391755
noPF	0.49877
noPF	0.482948
noPF	0.445103
noPF	0.558861
noPF	0.415766
noPF	0.49269
noPF	0.480176
noPF	0.550647
noPF	0.390652
noPF	0.444272
noPF	0.512621
noPF	0.50779
noPF	0.460211
noPF	0.672229
noPF	0.364201
noPF	0.530052
noPF	0.506194
noPF	0.462304
noPF	0.543842
noPF	0.337245
noPF	0.527923
noPF	0.401777
noPF	0.420035
noPF	0.503179
noPF	0.499719
noPF	0.492132
noPF	0.475425
noPF	0.445661
noPF	0.529125
noPF	0.431404
noPF	0.411436
noPF	0.530198
noPF	0.50489
noPF	0.384957
noPF	0.547337
noPF	0.516756
noPF	0.534383
noPF	0.501067
noPF	0.465275
noPF	0.445933
noPF	0.447932
noPF	0.447596
noPF	0.495901
noPF	0.574604
noPF	0.48543
noPF	0.470189
noPF	0.427299
noPF	0.50175
noPF	0.407265
noPF	0.512908
noPF	0.425941
noPF	0.47699
noPF	0.512608
noPF	0.528764
noPF	0.33761
noPF	0.400557
noPF	0.591585
noPF	0.397474
noPF	0.587556
noPF	0.477942
noPF	0.493025
noPF	0.419432
noPF	0.479176
noPF	0.459393
noPF	0.54018
noPF	0.556554
noPF	0.532239
noPF	0.575327
noPF	0.540839
noPF	0.507788
noPF	0.473967
noPF	0.535344
noPF	0.525237
noPF	0.542488
noPF	0.427788
noPF	0.512925
noPF	0.535333
noPF	0.570493
noPF	0.442324
noPF	0.432106
noPF	0.592952
noPF	0.344237
noPF	0.52178
noPF	0.547921
noPF	0.438992
noPF	0.453869
noPF	0.511633
noPF	0.440309
noPF	0.498333
noPF	0.42347
noPF	0.411279
noPF	0.519528
noPF	0.449204
noPF	0.392195
noPF	0.557414
noPF	0.501202
noPF	0.35062
noPF	0.546373
noPF	0.468858
noPF	0.38814
noPF	0.518225
noPF	0.48182
noPF	0.493208
noPF	0.461698
noPF	0.531938
noPF	0.52809
noPF	0.514468
noPF	0.453472
noPF	0.476565
noPF	0.552202
noPF	0.447606
noPF	0.48764
noPF	0.431609
noPF	0.469372
noPF	0.344096
noPF	0.467408
noPF	0.463128
noPF	0.553611
noPF	0.35668
noPF	0.489
noPF	0.550355
noPF	0.529936
noPF	0.428323
noPF	0.555924
noPF	0.581715
noPF	0.523502
noPF	0.562515
noPF	0.552401
noPF	0.490259
noPF	0.43969
noPF	0.528498
noPF	0.477319
noPF	0.572961
noPF	0.508144
noPF	0.517866
noPF	0.505687
noPF	0.385517
noPF	0.429691
noPF	0.478258
noPF	0.453262
noPF	0.474985
noPF	0.469088
noPF	0.448716
noPF	0.495427
noPF	0.439649
noPF	0.495723
noPF	0.467178
noPF	0.474969
noPF	0.47323
noPF	0.529088
noPF	0.56353
noPF	0.486876
noPF	0.53321
noPF	0.297623
noPF	0.541402
noPF	0.532078
noPF	0.466846
noPF	0.577721
noPF	0.534554
noPF	0.523536
noPF	0.522036
noPF	0.41507
noPF	0.478504
noPF	0.545682
noPF	0.54803
noPF	0.500574
noPF	0.516286
noPF	0.496111
noPF	0.449782
noPF	0.418456
noPF	0.471135
noPF	0.492453
noPF	0.419777
noPF	0.428927
noPF	0.597451
noPF	0.287196
noPF	0.50934
noPF	0.499152
noPF	0.495612
noPF	0.451681
noPF	0.50502
noPF	0.478146
noPF	0.562748
noPF	0.406776
noPF	0.56322
noPF	0.451979
noPF	0.494191
noPF	0.514641
noPF	0.459629
noPF	0.428513
noPF	0.328295
noPF	0.470434
noPF	0.346232
noPF	0.459015
noPF	0.466039
noPF	0.552012
noPF	0.517157
noPF	0.524658
noPF	0.579909
noPF	0.437885
noPF	0.49317
noPF	0.441399
noPF	0.508913
noPF	0.405815
noPF	0.503528
noPF	0.505939
noPF	0.559803
noPF	0.540094
noPF	0.455645
noPF	0.38986
noPF	0.390819
noPF	0.572973
noPF	0.507406
noPF	0.253341
noPF	0.437556
noPF	0.369367
noPF	0.43611
noPF	0.508276
noPF	0.546274
noPF	0.479793
noPF	0.580805
noPF	0.404141
noPF	0.584725
noPF	0.40339
noPF	0.480907
noPF	0.484791
noPF	0.520575
noPF	0.470964
noPF	0.430437
noPF	0.320545
noPF	0.469615
noPF	0.515151
noPF	0.519741
noPF	0.372024
noPF	0.374853
noPF	0.522867
noPF	0.382569
noPF	0.487926
noPF	0.492414
noPF	0.611387
noPF	0.440598
noPF	0.518352
noPF	0.547707
noPF	0.382284
noPF	0.450585
noPF	0.370992
noPF	0.434925
noPF	0.530635
noPF	0.3267
noPF	0.465759
noPF	0.497007
noPF	0.465414
noPF	0.48381
noPF	0.4693
noPF	0.511906
noPF	0.53344
noPF	0.613239
noPF	0.492722
noPF	0.597682
noPF	0.500154
noPF	0.502798
noPF	0.406785
noPF	0.539838
noPF	0.462224
noPF	0.488166
noPF	0.463424
noPF	0.449523
noPF	0.443483
noPF	0.385899
noPF	0.437305
noPF	0.473497
noPF	0.530336
noPF	0.45878
noPF	0.516125
noPF	0.449594
noPF	0.377393
noPF	0.54826
noPF	0.468246
noPF	0.443962
noPF	0.472236
noPF	0.539399
noPF	0.471675
noPF	0.488234
noPF	0.456394
noPF	0.511713
noPF	0.429956
noPF	0.500841
noPF	0.455565
noPF	0.537555
noPF	0.464831
noPF	0.369693
noPF	0.539368
noPF	0.485589
noPF	0.447838
noPF	0.380003
noPF	0.635318
noPF	0.487529
noPF	0.529152
noPF	0.485319
noPF	0.49199
noPF	0.405821
noPF	0.524826
noPF	0.459968
noPF	0.458729
noPF	0.583094
noPF	0.378241
noPF	0.487046
noPF	0.388499
noPF	0.462194
noPF	0.477342
noPF	0.577729
noPF	0.608258
noPF	0.419932
noPF	0.513175
noPF	0.575428
noPF	0.408275
noPF	0.522097
noPF	0.491247
noPF	0.522898
noPF	0.529921
noPF	0.39516
noPF	0.48068
noPF	0.463998
noPF	0.493533
noPF	0.532962
noPF	0.522222
noPF	0.438722
noPF	0.519414
noPF	0.561663
noPF	0.45319
noPF	0.437015
noPF	0.475662
noPF	0.569178
noPF	0.430734
noPF	0.548452
noPF	0.533347
noPF	0.490638
noPF	0.572915
noPF	0.461371
noPF	0.48399
noPF	0.519105
noPF	0.502632
noPF	0.490771
noPF	0.438976
noPF	0.465644
noPF	0.418048
noPF	0.400771
noPF	0.524118
noPF	0.517818
noPF	0.616193
noPF	0.471723
noPF	0.517498
noPF	0.552387
noPF	0.510853
noPF	0.354573
noPF	0.511205
noPF	0.556064
noPF	0.485484
noPF	0.559011
noPF	0.471741
noPF	0.556417
noPF	0.535391
noPF	0.509565
noPF	0.390122
noPF	0.505877
noPF	0.481878
noPF	0.484157
noPF	0.461589
noPF	0.525433
noPF	0.456714
noPF	0.463652
noPF	0.448293
noPF	0.563968
noPF	0.450116
noPF	0.454933
noPF	0.467413
noPF	0.635036
noPF	0.477315
noPF	0.49159
noPF	0.506217
noPF	0.461692
noPF	0.580998
noPF	0.560665
noPF	0.511735
noPF	0.458177
noPF	0.505124
noPF	0.444226
noPF	0.440254
noPF	0.507797
noPF	0.520805
noPF	0.558767
noPF	0.534771
noPF	0.465173
noPF	0.521186
noPF	0.532079
noPF	0.469595
noPF	0.634086
noPF	0.637268
noPF	0.41901
noPF	0.474108
noPF	0.466439
noPF	0.564838
noPF	0.468977
noPF	0.451382
noPF	0.38189
noPF	0.436945
noPF	0.433902
noPF	0.440559
noPF	0.381346
noPF	0.424993
noPF	0.478146
noPF	0.473708
noPF	0.511198
noPF	0.538036
noPF	0.568436
noPF	0.375444
noPF	0.526624
noPF	0.40224
noPF	0.521569
noPF	0.474969
noPF	0.518379
noPF	0.591332
noPF	0.391102
noPF	0.562901
noPF	0.515538
noPF	0.511134
noPF	0.447021
noPF	0.44536
noPF	0.424878
noPF	0.511298
noPF	0.501795
noPF	0.356454
noPF	0.597192
noPF	0.473874
noPF	0.634184
noPF	0.575568
noPF	0.422038
noPF	0.432083
noPF	0.464742
noPF	0.547162
noPF	0.495666
noPF	0.404426
noPF	0.519116
noPF	0.538257
noPF	0.473385
noPF	0.479755
noPF	0.461034
noPF	0.458299
noPF	0.626923
noPF	0.511431
noPF	0.446348
noPF	0.488772
noPF	0.355864
noPF	0.602777
noPF	0.3667
noPF	0.543933
noPF	0.5894
noPF	0.512376
noPF	0.473417
noPF	0.557982
noPF	0.661358
noPF	0.488317
noPF	0.467326
noPF	0.457446
noPF	0.390823
noPF	0.507977
noPF	0.51756
noPF	0.525189
noPF	0.339242
noPF	0.463012
noPF	0.501753
noPF	0.564417
noPF	0.470515
noPF	0.434862
noPF	0.471151
noPF	0.482063
noPF	0.54108
noPF	0.495613
noPF	0.481752
noPF	0.502231
noPF	0.352713
noPF	0.520047
noPF	0.232678
noPF	0.495143
noPF	0.507461
noPF	0.580453
noPF	0.555438
noPF	0.308868
noPF	0.486309
noPF	0.548228
noPF	0.395252
noPF	0.481043
noPF	0.515012
noPF	0.406053
noPF	0.47299
noPF	0.460505
noPF	0.492911
noPF	0.433567
noPF	0.552792
noPF	0.580719
noPF	0.577095
noPF	0.436717
noPF	0.53587
noPF	0.510184
noPF	0.575946
noPF	0.376698
noPF	0.483081
noPF	0.518554
noPF	0.503459
noPF	0.546723
noPF	0.490582
noPF	0.547713
noPF	0.595152
noPF	0.422015
noPF	0.475666
noPF	0.575752
noPF	0.46664
noPF	0.485634
noPF	0.488465
noPF	0.439176
noPF	0.519135
noPF	0.53401
noPF	0.417874
noPF	0.540925
noPF	0.475659
noPF	0.485703
noPF	0.515326
noPF	0.450194
noPF	0.49412
noPF	0.475375
noPF	0.490343
noPF	0.477516
noPF	0.467607
noPF	0.490239
noPF	0.449116
noPF	0.467466
noPF	0.493815
noPF	0.364539
noPF	0.49675
noPF	0.497696
noPF	0.580433
noPF	0.232073
noPF	0.508189
noPF	0.549253
noPF	0.419448
noPF	0.49645
noPF	0.588606
noPF	0.398582
noPF	0.56639
noPF	0.485752
noPF	0.361815
noPF	0.506914
noPF	0.476044
noPF	0.515479
noPF	0.402211
noPF	0.541888
noPF	0.483248
noPF	0.490608
noPF	0.434221
noPF	0.476851
noPF	0.500113
noPF	0.556887
noPF	0.411433
noPF	0.431616
noPF	0.53844
noPF	0.443292
noPF	0.490515
noPF	0.42651
noPF	0.493559
noPF	0.541144
noPF	0.567783
noPF	0.46519
noPF	0.537138
noPF	0.490021
noPF	0.59038
noPF	0.477578
noPF	0.413726
noPF	0.464492
noPF	0.510203
noPF	0.481029
noPF	0.492953
noPF	0.568148
noPF	0.452093
noPF	0.383664
noPF	0.565827
noPF	0.414262
noPF	0.446035
noPF	0.502864
noPF	0.564624
noPF	0.43762
noPF	0.512502
noPF	0.504802
noPF	0.553279
noPF	0.431577
noPF	0.509833
noPF	0.494496
noPF	0.460357
noPF	0.542318
noPF	0.503708
noPF	0.468223
noPF	0.571814
noPF	0.566559
noPF	0.534653
noPF	0.501797
noPF	0.51757
noPF	0.487464
noPF	0.551143
noPF	0.507619
noPF	0.574849
noPF	0.478009
noPF	0.530895
noPF	0.42113
noPF	0.500474
noPF	0.517823
noPF	0.496604
noPF	0.534083
noPF	0.433007
noPF	0.543731
noPF	0.454259
noPF	0.564727
noPF	0.404665
noPF	0.555399
noPF	0.436428
noPF	0.508988
noPF	0.502075
noPF	0.522531
noPF	0.498418
noPF	0.448955
noPF	0.494327
noPF	0.458268
noPF	0.445035
noPF	0.468593
noPF	0.394149
noPF	0.513533
noPF	0.421162
noPF	0.472605
noPF	0.491494
noPF	0.479776
noPF	0.458206
noPF	0.47468
noPF	0.605654
noPF	0.491469
noPF	0.445509
noPF	0.559068
noPF	0.544646
noPF	0.546742
noPF	0.552005
noPF	0.458045
noPF	0.51612
noPF	0.545366
noPF	0.581403
noPF	0.502791
noPF	0.489545
noPF	0.416622
noPF	0.493227
noPF	0.487295
noPF	0.483015
noPF	0.463584
noPF	0.410598
noPF	0.252017
noPF	0.540091
noPF	0.428686
noPF	0.506868
noPF	0.563042
noPF	0.564281
noPF	0.429002
noPF	0.410965
noPF	0.528812
noPF	0.448601
noPF	0.344212
noPF	0.540767
noPF	0.483834
noPF	0.49448
noPF	0.523312
noPF	0.535447
noPF	0.507069
noPF	0.322645
noPF	0.381034
noPF	0.536709
noPF	0.478721
noPF	0.445432
noPF	0.572459
noPF	0.348962
noPF	0.544644
noPF	0.631378
noPF	0.437002
noPF	0.487379
noPF	0.505207
noPF	0.465926
noPF	0.548912
noPF	0.484524
noPF	0.553517
noPF	0.324034
noPF	0.538994
noPF	0.490384
noPF	0.495249
noPF	0.463
noPF	0.492989
noPF	0.485852
noPF	0.49075
noPF	0.441614
noPF	0.556058
noPF	0.467016
noPF	0.51906
noPF	0.457729
noPF	0.539888
noPF	0.492937
noPF	0.446798
noPF	0.492592
noPF	0.523674
noPF	0.506154
noPF	0.485152
noPF	0.54546
noPF	0.490429
noPF	0.445743
noPF	0.364886
noPF	0.547093
noPF	0.540472
noPF	0.44875
noPF	0.448865
noPF	0.519
noPF	0.537571
noPF	0.475687
noPF	0.554299
noPF	0.491532
noPF	0.483796
noPF	0.456899
noPF	0.333995
noPF	0.351106
noPF	0.481435
noPF	0.494254
noPF	0.49058
noPF	0.507562
noPF	0.516846
noPF	0.483647
noPF	0.529572
noPF	0.693323
noPF	0.645647
noPF	0.46321
noPF	0.544738
noPF	0.560947
noPF	0.554801
noPF	0.333482
noPF	0.464
noPF	0.53986
noPF	0.47479
noPF	0.442297
noPF	0.425291
noPF	0.479658
noPF	0.553444
noPF	0.477087
noPF	0.477198
noPF	0.45823
noPF	0.488141
noPF	0.19221
noPF	0.45175
noPF	0.504289
noPF	0.5361
noPF	0.492912
noPF	0.475639
noPF	0.446517
noPF	0.575813
noPF	0.419434
noPF	0.422222
noPF	0.473674
noPF	0.522144
noPF	0.542703
noPF	0.314551
noPF	0.449723
noPF	0.514335
noPF	0.453098
noPF	0.450026
noPF	0.498716
noPF	0.321941
noPF	0.404444
noPF	0.570704
noPF	0.435434
noPF	0.461564
noPF	0.44271
noPF	0.469061
noPF	0.458412
noPF	0.468249
noPF	0.440568
noPF	0.546322
noPF	0.504313
noPF	0.511082
noPF	0.329161
noPF	0.512623
noPF	0.416892
noPF	0.512121
noPF	0.51259
noPF	0.524258
noPF	0.508072
noPF	0.412051
noPF	0.51028
noPF	0.530286
noPF	0.458169
noPF	0.532114
noPF	0.484005
noPF	0.39713
noPF	0.469871
noPF	0.339825
noPF	0.509103
noPF	0.563414
noPF	0.541593
noPF	0.46454
noPF	0.459847
noPF	0.361395
noPF	0.587855
noPF	0.458952
noPF	0.483749
noPF	0.436054
noPF	0.551693
noPF	0.234357
noPF	0.538525
noPF	0.523529
noPF	0.508513
noPF	0.383975
noPF	0.486556
noPF	0.427037
noPF	0.487574
noPF	0.480859
noPF	0.415342
noPF	0.497015
noPF	0.487029
noPF	0.504669
noPF	0.486678
noPF	0.510271
noPF	0.473341
noPF	0.515874
noPF	0.476437
noPF	0.523187
noPF	0.497671
noPF	0.388737
noPF	0.37517
noPF	0.49809
noPF	0.482134
noPF	0.431666
noPF	0.576113
noPF	0.525614
noPF	0.370811
noPF	0.627513
noPF	0.468499
noPF	0.422643
noPF	0.606569
noPF	0.520398
noPF	0.539085
noPF	0.318064
noPF	0.506172
noPF	0.501171
noPF	0.513589
noPF	0.55975
noPF	0.406728
noPF	0.202676
noPF	0.299065
noPF	0.522348
noPF	0.617632
noPF	0.523592
noPF	0.534311
noPF	0.49805
noPF	0.499241
noPF	0.462613
noPF	0.459552
noPF	0.426913
noPF	0.453152
noPF	0.504463
noPF	0.451982
noPF	0.447454
noPF	0.463955
noPF	0.329053
noPF	0.474731
noPF	0.449554
noPF	0.49918
noPF	0.496794
noPF	0.488013
noPF	0.553039
noPF	0.462124
noPF	0.451268
noPF	0.51532
noPF	0.488018
noPF	0.497009
noPF	0.441343
noPF	0.493526
noPF	0.467782
noPF	0.486102
noPF	0.508907
noPF	0.54318
noPF	0.404851
noPF	0.433753
noPF	0.456513
noPF	0.510488
noPF	0.43273
noPF	0.462551
noPF	0.576458
noPF	0.494635
noPF	0.519371
noPF	0.410119
noPF	0.4295
noPF	0.427366
noPF	0.393886
noPF	0.525071
noPF	0.435934
noPF	0.550044
noPF	0.476949
noPF	0.388742
noPF	0.535858
noPF	0.422169
noPF	0.461075
noPF	0.504794
noPF	0.420729
noPF	0.47752
noPF	0.474335
noPF	0.4876
noPF	0.454697
noPF	0.459469
noPF	0.555696
noPF	0.473456
noPF	0.44171
noPF	0.460958
noPF	0.479632
noPF	0.495205
noPF	0.543541
noPF	0.433371
noPF	0.520231
noPF	0.439171
noPF	0.441649
noPF	0.481899
noPF	0.60171
noPF	0.546434
noPF	0.560135
noPF	0.541537
noPF	0.462165
noPF	0.488255
noPF	0.433139
noPF	0.501087
noPF	0.479099
noPF	0.490518
noPF	0.51439
noPF	0.561286
noPF	0.377236
noPF	0.439025
noPF	0.51744
noPF	0.444367
noPF	0.56225
noPF	0.588375
noPF	0.57589
noPF	0.542778
noPF	0.49634
noPF	0.483525
noPF	0.436292
noPF	0.462224
noPF	0.456108
noPF	0.440991
noPF	0.534035
noPF	0.470635
noPF	0.497307
noPF	0.468268
noPF	0.415624
noPF	0.605972
noPF	0.410486
noPF	0.493834
noPF	0.559963
noPF	0.477533
noPF	0.488171
noPF	0.481499
noPF	0.542842
noPF	0.548592
noPF	0.450349
noPF	0.452701
noPF	0.527941
noPF	0.440965
noPF	0.526775
noPF	0.536459
noPF	0.517687
noPF	0.442587
noPF	0.421687
noPF	0.56827
noPF	0.529578
noPF	0.459443
noPF	0.525622
noPF	0.555992
noPF	0.492004
noPF	0.275109
noPF	0.494728
noPF	0.469687
noPF	0.553898
noPF	0.443266
noPF	0.495793
noPF	0.528188
noPF	0.524914
noPF	0.419334
noPF	0.459102
noPF	0.517175
noPF	0.547591
noPF	0.457549
noPF	0.373769
noPF	0.531444
noPF	0.463216
noPF	0.47984
noPF	0.564448
noPF	0.386932
noPF	0.317837
noPF	0.375651
noPF	0.532708
noPF	0.524623
noPF	0.339035
noPF	0.322738
noPF	0.471593
noPF	0.512598
noPF	0.411893
noPF	0.512496
noPF	0.532426
noPF	0.50207
noPF	0.47744
noPF	0.587816
noPF	0.507413
noPF	0.46298
noPF	0.418097
noPF	0.406848
noPF	0.573089
noPF	0.488589
noPF	0.473438
noPF	0.465827
noPF	0.550148
noPF	0.553444
noPF	0.584059
noPF	0.475234
noPF	0.53017
noPF	0.463312
noPF	0.459022
noPF	0.507179
noPF	0.386031
noPF	0.520416
noPF	0.588529
noPF	0.505128
noPF	0.458249
noPF	0.509811
noPF	0.612742
noPF	0.540636
noPF	0.484659
noPF	0.329566
noPF	0.444927
noPF	0.406777
noPF	0.474184
noPF	0.494729
noPF	0.254277
noPF	0.50219
noPF	0.552096
noPF	0.448061
noPF	0.449759
noPF	0.393512
noPF	0.500953
noPF	0.373109
noPF	0.443709
noPF	0.458199
noPF	0.503338
noPF	0.497295
noPF	0.448183
noPF	0.40806
noPF	0.431812
noPF	0.457263
noPF	0.539795
noPF	0.325536
noPF	0.485177
noPF	0.469016
noPF	0.466405
noPF	0.489595
noPF	0.470078
noPF	0.542103
noPF	0.451085
noPF	0.502824
noPF	0.542046
noPF	0.549529
noPF	0.416071
noPF	0.461335
noPF	0.514477
noPF	0.347479
noPF	0.556082
noPF	0.464484
noPF	0.533614
noPF	0.511042
noPF	0.56319
noPF	0.613897
noPF	0.442908
noPF	0.511862
noPF	0.542616
noPF	0.482338
noPF	0.621725
noPF	0.581134
noPF	0.473629
noPF	0.494966
noPF	0.476127
noPF	0.402916
noPF	0.381327
noPF	0.49488
noPF	0.489455
noPF	0.478815
noPF	0.383381
noPF	0.569084
noPF	0.381806
noPF	0.454524
noPF	0.538396
noPF	0.503188
noPF	0.427205
noPF	0.379887
noPF	0.398675
noPF	0.55871
noPF	0.475133
noPF	0.494629
noPF	0.478138
noPF	0.403997
noPF	0.469046
noPF	0.493684
noPF	0.455303
noPF	0.531686
noPF	0.4813
noPF	0.327719
noPF	0.469274
noPF	0.5096
noPF	0.588765
noPF	0.491379
noPF	0.536601
noPF	0.421439
noPF	0.496037
noPF	0.427948
noPF	0.472942
noPF	0.504447
noPF	0.499073
noPF	0.443147
noPF	0.493528
noPF	0.577948
noPF	0.425345
noPF	0.463653
noPF	0.384822
noPF	0.533757
noPF	0.562893
noPF	0.537245
noPF	0.568366
noPF	0.462183
noPF	0.406422
noPF	0.474726
noPF	0.526887
noPF	0.523609
noPF	0.472313
noPF	0.35486
noPF	0.571373
noPF	0.460348
noPF	0.435148
noPF	0.504382
noPF	0.445102
noPF	0.433981
noPF	0.501177
noPF	0.476095
noPF	0.50765
noPF	0.423078
noPF	0.513146
noPF	0.639803
noPF	0.463154
noPF	0.537016
noPF	0.457913
noPF	0.582209
noPF	0.47019
noPF	0.4868
noPF	0.47831
noPF	0.517237
noPF	0.527294
noPF	0.550271
noPF	0.450135
noPF	0.576837
noPF	0.549107
noPF	0.412149
noPF	0.463392
noPF	0.47392
noPF	0.470552
noPF	0.488538
noPF	0.464968
noPF	0.540191
noPF	0.49775
noPF	0.501466
noPF	0.389106
noPF	0.496787
noPF	0.371726
noPF	0.523171
noPF	0.5137
noPF	0.461716
noPF	0.507309
noPF	0.480017
noPF	0.495627
noPF	0.502819
noPF	0.459959
noPF	0.464955
noPF	0.535865
noPF	0.513129
noPF	0.56101
noPF	0.554732
noPF	0.393847
noPF	0.488848
noPF	0.278317
noPF	0.487931
noPF	0.521935
noPF	0.447576
noPF	0.390914
noPF	0.415948
noPF	0.542839
noPF	0.473852
noPF	0.516321
noPF	0.53031
noPF	0.526123
noPF	0.538313
noPF	0.302926
noPF	0.550951
noPF	0.564787
noPF	0.483368
noPF	0.55591
noPF	0.491676
noPF	0.411898
noPF	0.456633
noPF	0.514159
noPF	0.408075
noPF	0.425427
noPF	0.437815
noPF	0.567163
noPF	0.44769
noPF	0.514045
noPF	0.485026
noPF	0.458156
noPF	0.41079
noPF	0.454878
noPF	0.34109
noPF	0.505982
noPF	0.40866
noPF	0.487648
noPF	0.441957
noPF	0.489823
noPF	0.512397
noPF	0.418696
noPF	0.359243
noPF	0.52659
noPF	0.451573
noPF	0.50018
noPF	0.524988
noPF	0.459025
noPF	0.556396
noPF	0.525181
noPF	0.555005
noPF	0.539948
noPF	0.433338
noPF	0.590508
noPF	0.550651
noPF	0.427135
noPF	0.508122
noPF	0.454727
noPF	0.45836
noPF	0.510338
noPF	0.510961
noPF	0.404391
noPF	0.465522
noPF	0.590582
noPF	0.526327
noPF	0.462889
noPF	0.422673
noPF	0.41929
noPF	0.366209
noPF	0.466478
noPF	0.479147
noPF	0.430367
noPF	0.475268
noPF	0.434337
noPF	0.570503
noPF	0.528613
noPF	0.470028
noPF	0.516586
noPF	0.484408
noPF	0.572802
noPF	0.553332
noPF	0.471993
noPF	0.529573
noPF	0.543157
noPF	0.466891
noPF	0.424348
noPF	0.383972
noPF	0.393477
noPF	0.532112
noPF	0.539761
noPF	0.412149
noPF	0.445104
noPF	0.504372
noPF	0.52687
noPF	0.377844
noPF	0.431091
noPF	0.527871
noPF	0.581143
noPF	0.595446
noPF	0.436213
noPF	0.528442
noPF	0.469458
noPF	0.407111
noPF	0.463562
noPF	0.606867
noPF	0.540903
noPF	0.419031
noPF	0.507621
noPF	0.475036
noPF	0.500242
noPF	0.521135
noPF	0.485562
noPF	0.476635
noPF	0.398403
noPF	0.494567
noPF	0.583554
noPF	0.446621
noPF	0.413489
noPF	0.450219
noPF	0.559096
noPF	0.537686
noPF	0.425019
noPF	0.524683
noPF	0.560722
noPF	0.533047
noPF	0.436379
noPF	0.516073
noPF	0.468772
noPF	0.514366
noPF	0.522502
noPF	0.532172
noPF	0.439798
noPF	0.65207
noPF	0.416607
noPF	0.560994
noPF	0.453678
noPF	0.55552
noPF	0.463254
noPF	0.59656
noPF	0.462979
noPF	0.418256
noPF	0.35485
noPF	0.551181
noPF	0.42708
noPF	0.419208
noPF	0.484526
noPF	0.465165
noPF	0.438028
noPF	0.458558
noPF	0.49739
noPF	0.340566
noPF	0.439916
noPF	0.49583
noPF	0.519869
noPF	0.398873
noPF	0.455924
noPF	0.585574
noPF	0.457889
noPF	0.344636
noPF	0.458385
noPF	0.501687
noPF	0.494266
noPF	0.474054
noPF	0.300218
noPF	0.432729
noPF	0.579099
noPF	0.390749
noPF	0.304474
noPF	0.476145
noPF	0.487164
noPF	0.602221
noPF	0.514823
noPF	0.498243
noPF	0.523743
noPF	0.433853
noPF	0.40019
noPF	0.549349
noPF	0.472711
noPF	0.50719
noPF	0.53322
noPF	0.301261
noPF	0.502997
noPF	0.428
noPF	0.444964
noPF	0.635155
noPF	0.567016
noPF	0.480379
noPF	0.465654
noPF	0.439961
noPF	0.467176
noPF	0.372705
noPF	0.374351
noPF	0.513803
noPF	0.475052
noPF	0.450825
noPF	0.495211
noPF	0.446428
noPF	0.394195
noPF	0.396263
noPF	0.44576
noPF	0.429159
noPF	0.385462
noPF	0.585517
noPF	0.51671
noPF	0.430602
noPF	0.497246
noPF	0.44872
noPF	0.379169
noPF	0.381751
noPF	0.546968
noPF	0.420617
noPF	0.559122
noPF	0.515253
noPF	0.458213
noPF	0.40224
noPF	0.508342
noPF	0.406673
noPF	0.556538
noPF	0.30651
noPF	0.497679
noPF	0.421008
noPF	0.53765
noPF	0.557603
noPF	0.393804
noPF	0.520976
noPF	0.457197
noPF	0.422937
noPF	0.495
noPF	0.464295
noPF	0.508357
noPF	0.535564
noPF	0.417138
noPF	0.443531
noPF	0.527908
noPF	0.418465
noPF	0.480957
noPF	0.464314
noPF	0.530425
noPF	0.414322
noPF	0.514493
noPF	0.471741
noPF	0.579581
noPF	0.488346
noPF	0.524644
noPF	0.48388
noPF	0.461935
noPF	0.410421
noPF	0.505143
noPF	0.563246
noPF	0.442922
noPF	0.455104
noPF	0.564988
noPF	0.530079
noPF	0.335831
noPF	0.393098
noPF	0.559298
noPF	0.619986
noPF	0.505689
noPF	0.525387
noPF	0.356018
noPF	0.423369
noPF	0.437745
noPF	0.521871
noPF	0.434244
noPF	0.479917
noPF	0.26306
noPF	0.483289
noPF	0.515897
noPF	0.410093
noPF	0.552606
noPF	0.466488
noPF	0.477411
noPF	0.380656
noPF	0.454672
noPF	0.476241
noPF	0.494427
noPF	0.530792
noPF	0.523992
noPF	0.495618
noPF	0.451521
noPF	0.449022
noPF	0.611437
noPF	0.380766
noPF	0.552851
noPF	0.341457
noPF	0.42863
noPF	0.494491
noPF	0.471124
noPF	0.343691
noPF	0.593047
noPF	0.466095
noPF	0.515803
noPF	0.487873
noPF	0.358343
noPF	0.509474
noPF	0.473068
noPF	0.462183
noPF	0.555415
noPF	0.398171
noPF	0.543988
noPF	0.512628
noPF	0.573824
noPF	0.465241
noPF	0.542935
noPF	0.508745
noPF	0.598876
noPF	0.597736
noPF	0.511107
noPF	0.408099
noPF	0.504573
noPF	0.437635
noPF	0.492701
noPF	0.540144
noPF	0.52067
noPF	0.509295
noPF	0.468814
noPF	0.314226
noPF	0.51001
noPF	0.468966
noPF	0.504302
noPF	0.471122
noPF	0.477367
noPF	0.395093
noPF	0.5412
noPF	0.54752
noPF	0.570239
noPF	0.40037
noPF	0.506815
noPF	0.462565
noPF	0.519977
noPF	0.563103
noPF	0.543406
noPF	0.470467
noPF	0.611184
noPF	0.446252
noPF	0.514675
noPF	0.484642
noPF	0.432015
noPF	0.531642
noPF	0.461896
noPF	0.490233
noPF	0.558161
noPF	0.536921
noPF	0.515418
noPF	0.400194
noPF	0.529547
noPF	0.561383
noPF	0.518285
noPF	0.543859
noPF	0.428217
noPF	0.48805
noPF	0.513825
noPF	0.511439
noPF	0.566868
noPF	0.537126
noPF	0.437263
noPF	0.536958
noPF	0.343827
noPF	0.516296
noPF	0.538976
noPF	0.439914
noPF	0.522834
noPF	0.535262
noPF	0.544515
noPF	0.44673
noPF	0.455382
noPF	0.489952
noPF	0.578468
noPF	0.529906
noPF	0.484764
noPF	0.462794
noPF	0.40471
noPF	0.499741
noPF	0.466715
noPF	0.565441
noPF	0.510897
noPF	0.514043
noPF	0.421553
noPF	0.406674
noPF	0.550574
noPF	0.444467
noPF	0.453201
noPF	0.411016
noPF	0.441563
noPF	0.473618
noPF	0.549917
noPF	0.585776
noPF	0.515964
noPF	0.507876
noPF	0.4337
noPF	0.414668
noPF	0.539937
noPF	0.557754
noPF	0.496294
noPF	0.54821
noPF	0.49863
noPF	0.4244
noPF	0.428579
noPF	0.450337
noPF	0.566247
noPF	0.524462
noPF	0.445786
noPF	0.541314
noPF	0.491859
noPF	0.48689
noPF	0.523315
noPF	0.593597
noPF	0.481342
noPF	0.478057
noPF	0.462319
noPF	0.493792
noPF	0.456351
noPF	0.356472
noPF	0.516071
noPF	0.497248
noPF	0.480983
noPF	0.473943
noPF	0.465162
noPF	0.538224
noPF	0.443853
noPF	0.513943
noPF	0.537107
noPF	0.438338
noPF	0.572839
noPF	0.5099
noPF	0.386392
noPF	0.564214
noPF	0.427425
noPF	0.518024
noPF	0.494858
noPF	0.565711
noPF	0.500241
noPF	0.490227
noPF	0.41454
noPF	0.472822
noPF	0.407898
noPF	0.419375
noPF	0.478054
noPF	0.505758
noPF	0.472281
noPF	0.434465
noPF	0.404302
noPF	0.488166
noPF	0.464465
noPF	0.467547
noPF	0.40275
noPF	0.518221
noPF	0.49151
noPF	0.448586
noPF	0.489201
noPF	0.439509
noPF	0.532203
noPF	0.495911
noPF	0.533817
noPF	0.455643
noPF	0.557864
noPF	0.481291
noPF	0.423405
noPF	0.554791
noPF	0.508752
noPF	0.474907
noPF	0.418176
noPF	0.553093
noPF	0.413283
noPF	0.490148
noPF	0.48309
noPF	0.436541
noPF	0.548179
noPF	0.418112
noPF	0.528927
noPF	0.505061
noPF	0.461979
noPF	0.467731
noPF	0.529177
noPF	0.400247
noPF	0.440794
noPF	0.50939
noPF	0.405216
noPF	0.455473
noPF	0.53292
noPF	0.46659
noPF	0.512869
noPF	0.534055
noPF	0.536315
noPF	0.440951
noPF	0.406182
noPF	0.520943
noPF	0.586217
noPF	0.555601
noPF	0.533187
noPF	0.560205
noPF	0.441311
noPF	0.380804
noPF	0.401874
noPF	0.454198
noPF	0.475683
noPF	0.54356
noPF	0.53405
noPF	0.415833
noPF	0.473352
noPF	0.533238
noPF	0.545565
noPF	0.470563
noPF	0.493667
noPF	0.384692
noPF	0.535905
noPF	0.465523
noPF	0.386138
noPF	0.499822
noPF	0.476473
noPF	0.533896
noPF	0.488921
noPF	0.52287
noPF	0.456171
noPF	0.524931
noPF	0.590302
noPF	0.511048
[truncated: 129,073 more rows]

## Sheet: Fig1C_data
Strain background	Fluconazole concentration (µg/ml)	Relative fitness
noPF	0	1.10767
noPF	36	0.150105
noPF	6	1.09387
noPF	42	0.131126
noPF	12	1.22327
noPF	48	0.129401
noPF	18	0.319189
noPF	54	0.129401
noPF	24	0.196689
noPF	60	0.127676
noPF	66	0.113873
noPF	0	1.17324
noPF	36	0.136302
noPF	6	1.42169
noPF	42	0.119049
noPF	12	1.26468
noPF	48	0.117324
noPF	18	0.319189
noPF	54	0.153556
noPF	24	0.22257
noPF	60	0.170809
noPF	66	0.119049
noPF	0	1.04729
noPF	36	0.165633
noPF	6	1.2457
noPF	42	0.265703
noPF	12	1.29574
noPF	48	0.14838
noPF	18	0.301936
noPF	54	0.160457
noPF	24	0.193239
noPF	60	0.139753
noPF	30	0.170809
noPF	66	0.124225
noPF	0	1.03866
noPF	36	0.14838
noPF	6	1.24743
noPF	42	0.141478
noPF	12	1.24397
noPF	48	0.115598
noPF	18	0.295034
noPF	54	0.144929
noPF	24	0.201866
noPF	60	0.177711
noPF	30	0.163908
noPF	66	0.115598
noPF	0	1.08352
noPF	36	0.139753
noPF	6	1.20602
noPF	42	0.117324
noPF	12	1.28193
noPF	48	0.150105
noPF	54	0.143204
noPF	24	0.179436
noPF	60	0.141478
noPF	30	0.158732
noPF	66	0.1225
noPF	0	1.09732
noPF	36	0.169084
noPF	6	1.24052
noPF	42	0.119049
noPF	12	1.28021
noPF	48	0.124225
noPF	18	0.277781
noPF	54	0.110422
noPF	24	0.172535
noPF	60	0.110422
noPF	30	0.162183
noPF	66	0.110422
noPF	0	1.09214
noPF	36	0.136302
noPF	6	1.25605
noPF	42	0.112148
noPF	12	1.27158
noPF	48	0.129401
noPF	18	0.284682
noPF	54	0.129401
noPF	24	0.188063
noPF	60	0.127676
noPF	30	0.175985
noPF	66	0.112148
noPF	0	1.13528
noPF	36	0.113873
noPF	6	1.23707
noPF	42	0.12595
noPF	12	1.25433
noPF	48	0.134577
noPF	18	0.257077
noPF	54	0.12595
noPF	24	0.160457
noPF	60	0.120774
noPF	30	0.144929
noPF	66	0.110422
noPF	0	0.914434
noPF	36	0.120774
noPF	6	0.728096
noPF	42	0.139753
noPF	12	0.712568
noPF	48	0.12595
noPF	18	0.194964
noPF	54	0.134577
noPF	24	0.160457
noPF	60	0.124225
noPF	30	0.155281
noPF	66	0.124225
noPF	0	0.950666
noPF	36	0.158732
noPF	6	0.864399
noPF	42	0.132852
noPF	12	0.733272
noPF	48	0.139753
noPF	18	0.210492
noPF	54	0.141478
noPF	24	0.175985
noPF	60	0.134577
noPF	30	0.162183
noPF	66	0.138028
noPF	0	0.943764
noPF	36	0.129401
noPF	6	0.766054
noPF	42	0.157007
noPF	12	0.738448
noPF	48	0.132852
noPF	18	0.203591
noPF	54	0.182887
noPF	24	0.191513
noPF	60	0.14838
noPF	30	0.155281
noPF	66	0.131126
noPF	0	0.826441
noPF	36	0.155281
noPF	6	0.79711
noPF	42	0.157007
noPF	12	0.731547
noPF	48	0.120774
noPF	18	0.229471
noPF	54	0.129401
noPF	24	0.162183
noPF	60	0.213943
noPF	30	0.177711
noPF	66	0.129401
noPF	0	0.867849
noPF	36	0.146654
noPF	6	0.850596
noPF	42	0.141478
noPF	12	0.759152
noPF	48	0.543484
noPF	18	0.201866
noPF	54	0.158732
noPF	24	0.231196
noPF	60	0.158732
noPF	30	0.184612
noPF	66	0.132852
noPF	0	1.0076
noPF	36	0.132852
noPF	6	0.866124
noPF	42	0.141478
noPF	12	0.755702
noPF	48	0.17426
noPF	18	0.191513
noPF	54	0.146654
noPF	24	0.184612
noPF	60	0.14838
noPF	30	0.177711
noPF	66	0.136302
noPF	0	1.05074
noPF	36	0.144929
noPF	6	0.912708
noPF	42	0.155281
noPF	12	0.785033
noPF	48	0.153556
noPF	18	0.377851
noPF	54	0.165633
noPF	24	0.194964
noPF	60	0.163908
noPF	30	0.198415
noPF	66	0.132852
noPF	0	1.03521
noPF	36	0.12595
noPF	6	0.954117
noPF	42	0.138028
noPF	12	0.860948
noPF	48	0.153556
noPF	18	0.201866
noPF	54	0.175985
noPF	24	0.213943
noPF	60	0.181161
noPF	30	0.153556
noPF	66	0.131126
noPF	0	1.06799
noPF	36	0.139753
noPF	6	0.831617
noPF	42	0.136302
noPF	12	0.77123
noPF	48	0.150105
noPF	18	0.462393
noPF	54	0.143204
noPF	24	0.170809
noPF	60	0.134577
noPF	30	0.15183
noPF	66	0.12595
noPF	0	1.24915
noPF	36	0.150105
noPF	6	1.1094
noPF	42	0.194964
noPF	12	0.859223
noPF	48	0.129401
noPF	18	0.219119
noPF	54	0.153556
noPF	24	0.175985
noPF	60	0.172535
noPF	30	0.165633
noPF	66	0.134577
noPF	0	1.06626
noPF	36	0.14838
noPF	6	1.04038
noPF	42	0.138028
noPF	12	0.924786
noPF	48	0.134577
noPF	18	0.246725
noPF	54	0.150105
noPF	24	0.215668
noPF	60	0.181161
noPF	30	0.162183
noPF	66	0.132852
noPF	0	0.888553
noPF	36	0.181161
noPF	6	0.931687
noPF	42	0.169084
noPF	12	0.869575
noPF	48	0.15183
noPF	18	0.236372
noPF	54	0.175985
noPF	24	0.163908
noPF	60	0.188063
noPF	30	0.165633
noPF	66	0.129401
noPF	0	0.909258
noPF	36	0.127676
noPF	6	0.914434
noPF	42	0.163908
noPF	12	0.885103
noPF	48	0.160457
noPF	18	0.201866
noPF	54	0.175985
noPF	24	0.207042
noPF	60	0.175985
noPF	30	0.177711
noPF	66	0.136302
noPF	0	0.964469
noPF	36	0.143204
noPF	6	0.905807
noPF	42	0.143204
noPF	12	0.883377
noPF	48	0.150105
noPF	18	0.207042
noPF	54	0.14838
noPF	24	0.215668
noPF	60	0.138028
noPF	30	0.169084
noPF	66	0.134577
noPF	0	0.974821
noPF	36	0.146654
noPF	6	0.988623
noPF	42	0.15183
noPF	12	0.841969
noPF	48	0.155281
noPF	18	0.203591
noPF	54	0.170809
noPF	24	0.220844
noPF	60	0.169084
noPF	30	0.172535
noPF	66	0.146654
noPF	0	0.998976
noPF	36	0.129401
noPF	6	0.990349
noPF	42	0.138028
noPF	12	0.841969
noPF	48	0.160457
noPF	18	0.175985
noPF	54	0.182887
noPF	60	0.129401
noPF	30	0.153556
noPF	66	0.1225
noPF	0	0.907532
noPF	36	0.153556
noPF	6	0.793659
noPF	42	0.153556
noPF	12	0.786758
noPF	48	0.144929
noPF	18	0.238098
noPF	54	0.157007
noPF	24	0.182887
noPF	60	0.136302
noPF	30	0.169084
noPF	66	0.138028
noPF	0	0.974821
noPF	36	0.157007
noPF	6	0.866124
noPF	42	0.14838
noPF	12	0.791934
noPF	48	0.136302
noPF	18	0.22602
noPF	54	0.158732
noPF	24	0.179436
noPF	60	0.141478
noPF	30	0.165633
noPF	66	0.136302
noPF	0	0.859223
noPF	36	0.17426
noPF	6	0.857497
noPF	42	0.175985
noPF	12	0.778131
noPF	48	0.146654
noPF	18	0.255351
noPF	54	0.155281
noPF	24	0.217394
noPF	60	0.170809
noPF	30	0.207042
noPF	66	0.138028
noPF	0	0.917884
noPF	36	0.165633
noPF	6	0.833342
noPF	42	0.169084
noPF	12	0.767779
noPF	48	0.163908
noPF	18	0.219119
noPF	54	0.162183
noPF	24	0.20014
noPF	60	0.177711
noPF	30	0.186337
noPF	66	0.132852
noPF	0	0.881652
noPF	36	0.188063
noPF	6	0.979997
noPF	42	0.136302
noPF	12	0.807462
noPF	48	0.193239
noPF	18	0.213943
noPF	54	0.175985
noPF	24	0.207042
noPF	60	0.163908
noPF	30	0.158732
noPF	66	0.138028
noPF	0	0.954117
noPF	36	0.139753
noPF	6	1.17669
noPF	42	0.144929
noPF	12	0.874751
noPF	48	0.160457
noPF	18	0.224295
noPF	54	0.165633
noPF	24	0.177711
noPF	60	0.153556
noPF	30	0.167359
noPF	66	0.157007
noPF	0	1.03176
noPF	36	0.196689
noPF	6	1.07662
noPF	42	0.172535
noPF	12	0.84887
noPF	48	0.181161
noPF	18	0.229471
noPF	54	0.170809
noPF	24	0.186337
noPF	60	0.196689
noPF	30	0.224295
noPF	66	0.138028
noPF	0	0.981722
noPF	36	0.153556
noPF	6	1.01968
noPF	42	0.143204
noPF	12	0.961018
noPF	48	0.162183
noPF	18	0.239823
noPF	54	0.20014
noPF	24	0.189788
noPF	60	0.138028
noPF	30	0.162183
noPF	66	0.127676
PF	0	1.02831
PF	36	0.370949
PF	6	0.841969
PF	42	0.188063
PF	12	0.890279
PF	48	0.181161
PF	18	0.909258
PF	54	0.127676
PF	24	0.900631
PF	60	0.144929
PF	30	0.805737
PF	66	0.134577
PF	0	1.16633
PF	36	0.408907
PF	6	1.02141
PF	42	0.193239
PF	12	0.935138
PF	48	0.158732
PF	18	0.929962
PF	54	0.127676
PF	24	0.942039
PF	60	0.141478
PF	30	0.855772
PF	66	0.129401
PF	0	1.07489
PF	36	0.438238
PF	6	0.964469
PF	42	0.198415
PF	12	0.931687
PF	48	0.167359
PF	18	0.938588
PF	54	0.124225
PF	24	0.964469
PF	60	0.146654
PF	30	0.873025
PF	66	0.139753
PF	0	0.857497
PF	36	0.376126
PF	6	0.995525
PF	42	0.20014
PF	12	0.943764
PF	48	0.14838
PF	18	0.91961
PF	54	0.138028
PF	24	0.938588
PF	60	0.146654
PF	30	0.817814
PF	66	0.134577
PF	0	0.92306
PF	36	0.414083
PF	6	1.04038
PF	42	0.169084
PF	12	0.962743
PF	48	0.141478
PF	18	0.983447
PF	54	0.139753
PF	24	0.974821
PF	60	0.146654
PF	30	0.876476
PF	66	0.127676
PF	0	0.957567
PF	36	0.339893
PF	6	1.02313
PF	42	0.155281
PF	12	0.97137
PF	48	0.136302
PF	18	0.974821
PF	54	0.131126
PF	24	0.961018
PF	60	0.127676
PF	30	0.81954
PF	66	0.117324
PF	0	1.19912
PF	36	0.262253
PF	6	1.08524
PF	42	0.212218
PF	12	1.04383
PF	48	0.186337
PF	18	1.01795
PF	54	0.143204
PF	24	1.03866
PF	60	0.144929
PF	30	0.910983
PF	66	0.124225
PF	0	0.950666
PF	36	0.310562
PF	6	0.936863
PF	12	1.06454
PF	48	0.138028
PF	18	1.03176
PF	54	0.250175
PF	24	1.01105
PF	60	0.153556
PF	30	0.890279
PF	66	0.12595
PF	0	0.967919
PF	36	0.395104
PF	6	0.862673
PF	42	0.181161
PF	12	0.878201
PF	48	0.158732
PF	18	0.8713
PF	54	0.139753
PF	24	0.847145
PF	60	0.132852
PF	30	0.814364
PF	66	0.138028
PF	0	1.06971
PF	36	0.721195
PF	6	0.933412
PF	42	0.210492
PF	12	0.940314
PF	48	0.153556
PF	18	0.890279
PF	54	0.170809
PF	24	0.854046
PF	60	0.131126
PF	30	0.809187
PF	66	0.141478
PF	0	0.966194
PF	36	0.543484
PF	6	0.940314
PF	42	0.182887
PF	12	0.879927
PF	48	0.196689
PF	18	0.878201
PF	54	0.144929
PF	24	0.885103
PF	60	0.146654
PF	30	0.826441
PF	66	0.134577
PF	0	0.821265
PF	6	1.00588
PF	42	0.172535
PF	12	0.928236
PF	48	0.182887
PF	18	0.898905
PF	54	0.201866
PF	24	0.879927
PF	60	0.136302
PF	30	0.840244
PF	66	0.127676
PF	0	0.829892
PF	36	0.358872
PF	6	1.00933
PF	42	0.210492
PF	12	0.964469
PF	48	0.194964
PF	18	0.981722
PF	54	0.158732
PF	24	0.921335
PF	60	0.182887
PF	30	0.869575
PF	66	0.134577
PF	0	0.952391
PF	36	0.32609
PF	6	1.05591
PF	42	0.219119
PF	12	1.00933
PF	48	0.208767
PF	18	0.959293
PF	54	0.182887
PF	24	0.933412
PF	60	0.141478
PF	30	0.843694
PF	66	0.132852
PF	0	1.29401
PF	36	0.301936
PF	6	1.33369
PF	42	0.210492
PF	12	1.03348
PF	48	0.17426
PF	18	0.978271
PF	54	0.181161
PF	24	1.01278
PF	60	0.158732
PF	30	0.879927
PF	66	0.129401
PF	0	1.02313
PF	36	0.255351
PF	6	0.921335
PF	42	0.157007
PF	12	1.09042
PF	48	0.136302
PF	18	1.04556
PF	54	0.208767
PF	24	1.01278
PF	60	0.169084
PF	30	0.978271
PF	66	0.1225
PF	0	1.05936
PF	36	0.42271
PF	6	0.954117
PF	42	0.276055
PF	12	1.03866
PF	48	0.181161
PF	18	1.04901
PF	54	0.189788
PF	24	1.0145
PF	60	0.194964
PF	30	0.826441
PF	66	0.12595
PF	0	1.13873
PF	36	0.467569
PF	6	1.19739
PF	42	0.227746
PF	12	1.10422
PF	48	0.162183
PF	18	1.1025
PF	54	0.163908
PF	24	1.1439
PF	60	0.146654
PF	30	1.0145
PF	66	0.136302
PF	0	0.936863
PF	36	0.483097
PF	6	1.12838
PF	42	0.246725
PF	12	1.02486
PF	48	0.198415
PF	18	1.27158
PF	54	0.143204
PF	24	1.15771
PF	60	0.167359
PF	30	1.08869
PF	66	0.136302
PF	0	0.847145
PF	36	0.419259
PF	6	0.981722
PF	42	0.24845
PF	12	1.10422
PF	48	0.219119
PF	18	1.1163
PF	54	0.150105
PF	24	1.04901
PF	60	0.157007
PF	30	0.900631
PF	66	0.129401
PF	0	0.869575
PF	36	0.395104
PF	6	1.00243
PF	42	0.193239
PF	12	1.08697
PF	48	0.215668
PF	18	1.07317
PF	54	0.188063
PF	24	1.06281
PF	60	0.184612
PF	30	1.0145
PF	66	0.15183
PF	0	0.883377
PF	36	0.298485
PF	6	1.07144
PF	42	0.207042
PF	12	1.1094
PF	48	0.158732
PF	18	1.09214
PF	54	0.158732
PF	24	1.04729
PF	60	0.169084
PF	30	0.973095
PF	66	0.141478
PF	0	0.926511
PF	36	0.415808
PF	6	1.14736
PF	42	0.186337
PF	12	1.08697
PF	48	0.22602
PF	18	1.09905
PF	54	0.170809
PF	24	1.08524
PF	60	0.160457
PF	30	0.967919
PF	66	0.141478
PF	0	0.928236
PF	36	0.241548
PF	6	0.976546
PF	42	0.175985
PF	12	1.137
PF	48	0.144929
PF	18	1.08352
PF	54	0.165633
PF	24	1.05246
PF	60	0.14838
PF	30	0.89718
PF	66	0.127676
PF	0	0.931687
PF	36	0.338168
PF	6	0.909258
PF	12	1.03176
PF	48	0.175985
PF	18	1.04211
PF	54	0.341619
PF	24	0.91961
PF	60	0.146654
PF	30	0.724645
PF	66	0.12595
PF	0	1.07662
PF	36	0.521055
PF	6	1.03866
PF	42	0.246725
PF	12	1.09214
PF	48	0.227746
PF	18	1.03866
PF	54	0.160457
PF	24	1.05246
PF	60	0.158732
PF	30	0.914434
PF	66	0.124225
PF	0	0.888553
PF	36	0.529681
PF	6	1.18704
PF	42	0.298485
PF	12	1.16116
PF	48	0.234647
PF	18	1.14908
PF	54	0.179436
PF	24	1.00415
PF	60	0.169084
PF	30	0.91961
PF	66	0.129401
PF	0	0.805737
PF	36	0.341619
PF	6	1.03521
PF	42	0.277781
PF	12	1.04556
PF	48	0.227746
PF	18	1.0076
PF	54	0.153556
PF	24	0.97137
PF	60	0.144929
PF	30	0.833342
PF	66	0.117324
PF	0	0.812638
PF	36	0.341619
PF	6	1.0076
PF	42	0.191513
PF	12	1.08007
PF	48	0.210492
PF	18	0.979997
PF	54	0.210492
PF	24	0.973095
PF	60	0.146654
PF	30	0.890279
PF	66	0.12595
PF	0	0.854046
PF	36	0.433062
PF	6	1.06971
PF	42	0.177711
PF	12	1.09905
PF	48	0.169084
PF	18	1.09387
PF	54	0.150105
PF	24	0.978271
PF	60	0.134577
PF	30	0.866124
PF	66	0.134577
PF	0	0.84887
PF	36	0.362323
PF	6	1.09387
PF	42	0.169084
PF	12	1.09214
PF	48	0.212218
PF	18	1.11975
PF	54	0.144929
PF	24	1.19394
PF	60	0.186337
PF	30	0.867849
PF	66	0.1225
PF	0	0.804011
PF	36	0.229471
PF	6	0.786758
PF	42	0.165633
PF	12	1.00588
PF	48	0.136302
PF	18	1.30091
PF	54	0.12595
PF	24	1.02658
PF	60	0.124225
PF	30	0.734998
PF	66	0.115598

## Sheet: Fig1D_data
Strain background	Strain	Relative fitness
PF	AN	0.899803
PF	AN	0.895995
PF	AN	0.888756
PF	AN	1.05141
PF	AN	0.847362
PF	AN	0.900016
PF	AN	0.916741
PF	AN	0.664061
PF	AN	0.932141
PF	AN	0.899632
PF	AN	1.01515
PF	AN	0.972176
PF	AN	0.944294
PF	AN	0.879545
PF	AN	0.911539
PF	AN	0.94768
PF	AN	0.905532
PF	AN	0.792381
PF	AN	1.01739
PF	AN	0.949732
PF	AN	0.875365
PF	AN	0.923249
PF	AN	0.955558
PF	AN	0.955908
PF	AN	1.00511
PF	AN	0.922602
PF	AN	0.959916
PF	AN	0.932141
PF	AN	0.938818
PF	AN	0.975809
PF	AN	0.889771
PF	AN	0.951205
PF	AN	0.977071
PF	AN	0.943923
PF	AN	0.9673
PF	AN	0.986906
PF	AN	0.942647
PF	AN	0.953197
PF	AN	0.97325
PF	AN	0.991578
PF	AN	0.938865
PF	AN	0.897266
PF	AN	0.940749
PF	AN	1.00889
PF	AN	0.972035
PF	AN	0.956588
PF	AN	0.981016
PF	AN	0.943752
PF	EV	0.773159
PF	EV	0.909783
PF	EV	0.820726
PF	EV	0.951557
PF	EV	0.728115
PF	EV	0.900176
PF	EV	0.997507
PF	EV	0.863234
PF	EV	0.897896
PF	EV	0.780196
PF	EV	0.954316
PF	EV	0.712969
PF	EV	0.757829
PF	EV	0.841972
PF	EV	0.839489
PF	EV	0.909804
PF	EV	0.87391
PF	EV	0.82061
PF	EV	0.959588
PF	EV	0.00752647
PF	EV	0.00834433
PF	EV	0.87378
PF	EV	0.863483
PF	EV	0.737875
PF	EV	1.03312
PF	EV	0.818312
PF	EV	0.947231
PF	EV	0.948731
PF	EV	0.0161578
PF	EV	0.0213041
PF	EV	0.841209
PF	EV	0.934833
PF	EV	0.804708
PF	EV	0.856531
PF	EV	0.902534
PF	AN	0.899627
PF	AN	0.841569
PF	AN	0.930459
PF	AN	0.964122
PF	AN	0.89905
PF	AN	0.905858
PF	AN	0.92319
PF	AN	0.631996
PF	AN	0.932059
PF	AN	0.907019
PF	AN	0.896929
PF	AN	0.888605
PF	AN	0.886124
PF	AN	0.923439
PF	AN	0.912604
PF	AN	0.895307
PF	AN	0.937325
PF	AN	0.745663
PF	AN	0.927334
PF	AN	0.966221
PF	AN	0.883784
PF	AN	0.896485
PF	AN	0.881758
PF	AN	0.906059
PF	AN	0.922569
PF	AN	0.912265
PF	AN	0.906364
PF	AN	0.909707
PF	AN	0.943594
PF	AN	0.912444
PF	AN	0.88656
PF	AN	0.99853
PF	AN	0.894452
PF	AN	0.895078
PF	AN	0.926603
PF	AN	0.957301
PF	AN	0.92363
PF	AN	0.871371
PF	AN	0.906237
PF	AN	0.936798
PF	AN	0.904893
PF	AN	0.928402
PF	AN	0.954349
PF	AN	0.998172
PF	AN	0.94971
PF	AN	0.971232
PF	AN	0.924977
PF	AN	0.882208
PF	EV	0.767925
PF	EV	0.884453
PF	EV	0.832406
PF	EV	0.935792
PF	EV	0.750555
PF	EV	0.895995
PF	EV	0.935879
PF	EV	0.786791
PF	EV	0.906943
PF	EV	0.793515
PF	EV	0.932382
PF	EV	0.641853
PF	EV	0.789341
PF	EV	0.895637
PF	EV	0.773275
PF	EV	0.821587
PF	EV	0.96654
PF	EV	0.833512
PF	EV	0.883001
PF	EV	0.00592525
PF	EV	0.84003
PF	EV	0.860244
PF	EV	0.695365
PF	EV	0.958042
PF	EV	0.765537
PF	EV	0.908948
PF	EV	0.927129
PF	EV	0.0183892
PF	EV	0.0166671
PF	EV	0.850677
PF	EV	0.891621
PF	EV	0.799272
PF	EV	0.831542
PF	EV	0.839916
PF	AN	0.920226
PF	AN	0.890949
PF	AN	0.924784
PF	AN	0.943275
PF	AN	0.889206
PF	AN	0.871975
PF	AN	1.00085
PF	AN	0.648351
PF	AN	0.956414
PF	AN	0.978707
PF	AN	0.947858
PF	AN	0.924029
PF	AN	0.910736
PF	AN	0.863267
PF	AN	0.883787
PF	AN	0.946723
PF	AN	0.956973
PF	AN	0.729707
PF	AN	0.915243
PF	AN	0.979865
PF	AN	0.908952
PF	AN	0.851744
PF	AN	0.912285
PF	AN	0.891148
PF	AN	0.976624
PF	AN	0.913822
PF	AN	0.934696
PF	AN	0.89863
PF	AN	0.893419
PF	AN	0.928093
PF	AN	0.89291
PF	AN	0.920036
PF	AN	0.954876
PF	AN	0.915116
PF	AN	0.962727
PF	AN	0.948163
PF	AN	0.949082
PF	AN	0.934478
PF	AN	0.90523
PF	AN	0.924005
PF	AN	0.91097
PF	AN	0.918604
PF	AN	0.988518
PF	AN	1.01627
PF	AN	0.960934
PF	AN	0.927367
PF	AN	0.844689
PF	AN	0.929093
PF	EV	0.838035
PF	EV	0.89921
PF	EV	0.838672
PF	EV	0.952476
PF	EV	0.817253
PF	EV	0.86121
PF	EV	0.860327
PF	EV	0.726249
PF	EV	0.923456
PF	EV	0.807693
PF	EV	1.01785
PF	EV	0.654093
PF	EV	0.722033
PF	EV	0.901396
PF	EV	0.908012
PF	EV	0.930383
PF	EV	0.931558
PF	EV	0.814616
PF	EV	0.894713
PF	EV	0.00633403
PF	EV	0.909587
PF	EV	0.820652
PF	EV	0.647727
PF	EV	0.920531
PF	EV	0.779449
PF	EV	0.89769
PF	EV	0.952695
PF	EV	0.0152096
PF	EV	0.0149091
PF	EV	0.846688
PF	EV	0.938074
PF	EV	0.844267
PF	EV	0.832859
PF	EV	0.852005
PF	AN	0.92321
PF	AN	0.941728
PF	AN	0.903342
PF	AN	0.963375
PF	AN	0.953365
PF	AN	0.912229
PF	AN	0.955038
PF	AN	0.655508
PF	AN	0.948394
PF	AN	0.965884
PF	AN	0.994588
PF	AN	0.988636
PF	AN	0.941887
PF	AN	0.94837
PF	AN	0.921755
PF	AN	0.922375
PF	AN	0.991298
PF	AN	0.854051
PF	AN	0.938129
PF	AN	0.925081
PF	AN	0.936816
PF	AN	0.926318
PF	AN	1.02227
PF	AN	1.01573
PF	AN	0.974342
PF	AN	0.98178
PF	AN	0.915613
PF	AN	0.968597
PF	AN	0.977078
PF	AN	0.950783
PF	AN	1.00635
PF	AN	0.945184
PF	AN	0.918626
PF	AN	0.893056
PF	AN	0.929173
PF	AN	0.898481
PF	AN	0.950322
PF	AN	0.931811
PF	AN	0.87239
PF	AN	0.912749
PF	AN	0.895585
PF	AN	0.934845
PF	AN	0.902984
PF	AN	0.954691
PF	AN	1.00814
PF	AN	0.96905
PF	AN	0.995675
PF	AN	0.964211
PF	EV	0.804459
PF	EV	0.904643
PF	EV	0.803603
PF	EV	0.973494
PF	EV	0.802816
PF	EV	0.875706
PF	EV	0.931068
PF	EV	0.806926
PF	EV	0.865793
PF	EV	0.829827
PF	EV	0.9761
PF	EV	0.708972
PF	EV	0.765852
PF	EV	0.812821
PF	EV	0.83134
PF	EV	0.884124
PF	EV	0.950048
PF	EV	0.950124
PF	EV	0.977595
PF	EV	0.0188925
PF	EV	0.00640218
PF	EV	0.931993
PF	EV	0.638745
PF	EV	0.73404
PF	EV	1.06681
PF	EV	0.756841
PF	EV	0.868877
PF	EV	0.963249
PF	EV	0.0130301
PF	EV	0.0236804
PF	EV	0.803613
PF	EV	0.969815
PF	EV	0.845755
PF	EV	0.88878
PF	EV	0.923683
PF	AN	0.924746
PF	AN	0.937192
PF	AN	0.970155
PF	AN	0.990191
PF	AN	0.898712
PF	AN	0.920191
PF	AN	0.971513
PF	AN	0.69406
PF	AN	0.967027
PF	AN	0.957081
PF	AN	0.964567
PF	AN	0.980738
PF	AN	0.956981
PF	AN	0.961511
PF	AN	0.973689
PF	AN	0.943459
PF	AN	0.960895
PF	AN	0.815035
PF	AN	0.968923
PF	AN	1.01507
PF	AN	0.934827
PF	AN	0.97991
PF	AN	0.918904
PF	AN	0.956939
PF	AN	0.996584
PF	AN	0.976201
PF	AN	0.951109
PF	AN	0.909257
PF	AN	0.982953
PF	AN	0.99514
PF	AN	0.910454
PF	AN	0.97027
PF	AN	0.968518
PF	AN	0.985752
PF	AN	1.01977
PF	AN	0.982142
PF	AN	0.972283
PF	AN	0.896145
PF	AN	0.930141
PF	AN	0.992216
PF	AN	0.988549
PF	AN	1.00181
PF	AN	0.975604
PF	AN	1.02767
PF	AN	1.02349
PF	AN	0.990643
PF	AN	0.956278
PF	AN	0.975151
PF	EV	0.817168
PF	EV	0.962999
PF	EV	0.822584
PF	EV	0.930363
PF	EV	0.781563
PF	EV	0.880082
PF	EV	0.946351
PF	EV	0.817373
PF	EV	0.818686
PF	EV	0.920342
PF	EV	1.07938
PF	EV	0.648847
PF	EV	0.866751
PF	EV	0.907167
PF	EV	0.850684
PF	EV	0.909936
PF	EV	0.94527
PF	EV	0.88538
PF	EV	0.93469
PF	EV	0.926726
PF	EV	0.894636
PF	EV	0.694612
PF	EV	1.06405
PF	EV	0.815935
PF	EV	0.915109
PF	EV	0.97023
PF	EV	0.0177343
PF	EV	0.0188738
PF	EV	0.807017
PF	EV	1.01247
PF	EV	0.848418
PF	EV	0.878913
PF	EV	0.942218
noPF	AN	0.905806
noPF	AN	0.882179
noPF	AN	0.927904
noPF	AN	0.926886
noPF	AN	0.875705
noPF	AN	0.958302
noPF	AN	0.978832
noPF	AN	1.07026
noPF	AN	0.996735
noPF	AN	0.955219
noPF	AN	1.07271
noPF	AN	1.03648
noPF	AN	1.01928
noPF	AN	0.97898
noPF	AN	0.915623
noPF	AN	0.95904
noPF	AN	1.02645
noPF	AN	0.989836
noPF	AN	0.970825
noPF	AN	1.00813
noPF	AN	0.957889
noPF	AN	0.954999
noPF	AN	0.993386
noPF	AN	1.068
noPF	AN	1.01534
noPF	AN	1.01472
noPF	AN	0.924808
noPF	AN	0.997949
noPF	AN	0.993412
noPF	AN	0.975879
noPF	AN	0.988939
noPF	AN	0.918799
noPF	AN	1.00351
noPF	AN	0.949435
noPF	AN	1.00897
noPF	AN	1.0484
noPF	AN	1.03222
noPF	AN	0.920516
noPF	AN	0.966252
noPF	AN	0.952191
noPF	AN	0.993508
noPF	AN	0.96434
noPF	AN	0.965912
noPF	AN	0.968928
noPF	AN	1.01128
noPF	AN	0.939533
noPF	AN	0.955719
noPF	AN	1.06598
noPF	EV	0.725233
noPF	EV	0.760444
noPF	EV	0.625168
noPF	EV	0.930162
noPF	EV	0.791989
noPF	EV	0.820744
noPF	EV	0.922322
noPF	EV	0.89211
noPF	EV	0.860144
noPF	EV	0.970515
noPF	EV	0.867857
noPF	EV	0.881143
noPF	EV	0.765819
noPF	EV	0.951611
noPF	EV	0.888054
noPF	EV	0.880908
noPF	EV	1.01496
noPF	EV	1.11381
noPF	EV	0.776916
noPF	EV	0.8191
noPF	EV	1.00923
noPF	EV	1.05411
noPF	EV	0.872338
noPF	EV	1.00531
noPF	EV	0.773375
noPF	EV	0.836704
noPF	EV	0.840309
noPF	EV	0.848732
noPF	EV	0.99614
noPF	AN	0.878726
noPF	AN	0.848529
noPF	AN	0.869927
noPF	AN	1.01839
noPF	AN	0.944194
noPF	AN	0.884026
noPF	AN	0.954875
noPF	AN	1.04488
noPF	AN	1.06032
noPF	AN	1.01785
noPF	AN	0.955553
noPF	AN	0.932671
noPF	AN	0.994681
noPF	AN	0.985193
noPF	AN	1.02944
noPF	AN	0.966439
noPF	AN	1.02001
noPF	AN	0.937168
noPF	AN	0.987735
noPF	AN	1.06888
noPF	AN	1.0559
noPF	AN	0.98721
noPF	AN	0.954157
noPF	AN	0.974703
noPF	AN	0.990911
noPF	AN	0.958371
noPF	AN	1.03448
noPF	AN	0.998684
noPF	AN	1.03688
noPF	AN	1.03075
noPF	AN	0.957962
noPF	AN	1.01447
noPF	AN	0.99596
noPF	AN	1.00419
noPF	AN	1.02788
noPF	AN	1.03633
noPF	AN	0.957132
noPF	AN	0.935305
noPF	AN	1.01851
noPF	AN	0.988003
noPF	AN	1.00338
noPF	AN	1.00939
noPF	AN	0.932325
noPF	AN	1.00265
noPF	AN	0.989208
noPF	AN	1.02047
noPF	AN	1.01472
noPF	AN	1.00196
noPF	EV	0.683986
noPF	EV	0.731244
noPF	EV	0.643282
noPF	EV	0.928252
noPF	EV	0.811992
noPF	EV	0.840385
noPF	EV	0.998777
noPF	EV	0.986144
noPF	EV	0.881164
noPF	EV	0.868771
noPF	EV	0.83375
noPF	EV	0.884605
noPF	EV	0.749886
noPF	EV	0.980992
noPF	EV	0.844222
noPF	EV	0.792916
noPF	EV	0.873853
noPF	EV	1.03665
noPF	EV	0.81988
noPF	EV	0.844167
noPF	EV	0.995566
noPF	EV	0.984156
noPF	EV	0.830668
noPF	EV	1.01687
noPF	EV	0.807188
noPF	EV	0.821007
noPF	EV	0.775116
noPF	EV	0.86824
noPF	EV	1.00006
noPF	AN	0.87335
noPF	AN	0.913091
noPF	AN	0.917017
noPF	AN	1.13534
noPF	AN	1.048
noPF	AN	1.0299
noPF	AN	0.987233
noPF	AN	1.03283
noPF	AN	1.01563
noPF	AN	1.00137
noPF	AN	0.975378
noPF	AN	0.946634
noPF	AN	0.994639
noPF	AN	1.01611
noPF	AN	1.0789
noPF	AN	0.938581
noPF	AN	0.98526
noPF	AN	0.976206
noPF	AN	1.02365
noPF	AN	1.04011
noPF	AN	0.96449
noPF	AN	0.988979
noPF	AN	1.04509
noPF	AN	0.961732
noPF	AN	0.948228
noPF	AN	0.976091
noPF	AN	0.978728
noPF	AN	0.966071
noPF	AN	0.990732
noPF	AN	1.01455
noPF	AN	0.997823
noPF	AN	1.0179
noPF	AN	0.984186
noPF	AN	0.934189
noPF	AN	1.00511
noPF	AN	0.991444
noPF	AN	0.971194
noPF	AN	0.905154
noPF	AN	0.970735
noPF	AN	0.951337
noPF	AN	0.951526
noPF	AN	0.986863
noPF	AN	0.924565
noPF	AN	0.964733
noPF	AN	0.964214
noPF	AN	0.912974
noPF	AN	0.973632
noPF	AN	1.02855
noPF	EV	0.760114
noPF	EV	0.764517
noPF	EV	0.626301
noPF	EV	0.956384
noPF	EV	0.795972
noPF	EV	0.849758
noPF	EV	0.930247
noPF	EV	1.03099
noPF	EV	0.834468
noPF	EV	0.855715
noPF	EV	0.883863
noPF	EV	0.884373
noPF	EV	0.698717
noPF	EV	0.928212
noPF	EV	0.838955
noPF	EV	0.816047
noPF	EV	0.907952
noPF	EV	1.00157
noPF	EV	0.807087
noPF	EV	0.812495
noPF	EV	0.911614
noPF	EV	0.975178
noPF	EV	0.757796
noPF	EV	0.999992
noPF	EV	0.74006
noPF	EV	0.774846
noPF	EV	0.751739
noPF	EV	0.879555
noPF	EV	0.9707
noPF	AN	0.930565
noPF	AN	0.924201
noPF	AN	0.947999
noPF	AN	1.06222
noPF	AN	0.971181
noPF	AN	0.945287
noPF	AN	1.06357
noPF	AN	1.02068
noPF	AN	1.07334
noPF	AN	1.07498
noPF	AN	1.07013
noPF	AN	1.07649
noPF	AN	1.02514
noPF	AN	1.07545
noPF	AN	1.09952
noPF	AN	1.08896
noPF	AN	1.02218
noPF	AN	1.0466
noPF	AN	1.09096
noPF	AN	1.07301
noPF	AN	1.09923
noPF	AN	1.08665
noPF	AN	1.056
noPF	AN	1.06558
noPF	AN	1.03092
noPF	AN	1.04761
noPF	AN	1.03051
noPF	AN	1.01891
noPF	AN	1.05361
noPF	AN	1.02175
noPF	AN	0.975752
noPF	AN	1.02663
noPF	AN	1.0026
noPF	AN	1.01736
noPF	AN	1.08778
noPF	AN	1.05705
noPF	AN	0.969067
noPF	AN	1.02718
noPF	AN	0.994469
noPF	AN	0.97321
noPF	AN	0.992627
noPF	AN	1.07033
noPF	AN	0.932923
noPF	AN	0.971347
noPF	AN	0.947229
noPF	AN	1.01994
noPF	AN	1.07566
noPF	AN	1.06363
noPF	EV	0.731796
noPF	EV	0.789358
noPF	EV	0.74996
noPF	EV	1.16218
noPF	EV	0.828185
noPF	EV	0.876962
noPF	EV	0.98797
noPF	EV	1.01439
noPF	EV	0.977208
noPF	EV	1.00422
noPF	EV	0.92662
noPF	EV	0.964255
noPF	EV	0.783592
noPF	EV	1.00442
noPF	EV	0.924587
noPF	EV	0.888569
noPF	EV	0.942801
noPF	EV	1.04018
noPF	EV	0.815884
noPF	EV	0.879444
noPF	EV	0.940568
noPF	EV	1.07453
noPF	EV	0.851336
noPF	EV	1.02445
noPF	EV	0.808936
noPF	EV	0.895439
noPF	EV	0.842853
noPF	EV	0.947864
noPF	EV	1.01125
noPF	AN	1.02415
noPF	AN	0.937806
noPF	AN	0.938557
noPF	AN	1.16081
noPF	AN	0.986815
noPF	AN	0.927049
noPF	AN	0.989174
noPF	AN	1.11318
noPF	AN	1.08435
noPF	AN	1.0487
noPF	AN	0.991541
noPF	AN	0.981061
noPF	AN	1.02892
noPF	AN	1.02495
noPF	AN	1.10988
noPF	AN	1.16468
noPF	AN	1.06305
noPF	AN	1.04765
noPF	AN	1.02738
noPF	AN	1.07793
noPF	AN	1.05838
noPF	AN	1.01375
noPF	AN	0.964601
noPF	AN	1.02603
noPF	AN	0.967194
noPF	AN	1.07862
noPF	AN	0.989647
noPF	AN	1.03401
noPF	AN	1.00153
noPF	AN	1.01358
noPF	AN	1.047
noPF	AN	1.02762
noPF	AN	1.03922
noPF	AN	0.981771
noPF	AN	1.02677
noPF	AN	1.09341
noPF	AN	0.96919
noPF	AN	0.942751
noPF	AN	0.981324
noPF	AN	0.980273
noPF	AN	1.01191
noPF	AN	1.02022
noPF	AN	1.01009
noPF	AN	1.0559
noPF	AN	0.959579
noPF	AN	1.01485
noPF	AN	0.971371
noPF	AN	1.05638
noPF	EV	0.774306
noPF	EV	0.747296
noPF	EV	0.716302
noPF	EV	0.966083
noPF	EV	0.857872
noPF	EV	0.873413
noPF	EV	1.02619
noPF	EV	0.978465
noPF	EV	0.987357
noPF	EV	1.02699
noPF	EV	0.927811
noPF	EV	0.967805
noPF	EV	0.801684
noPF	EV	1.04332
noPF	EV	0.948255
noPF	EV	0.908904
noPF	EV	0.940354
noPF	EV	1.08902
noPF	EV	0.836752
noPF	EV	0.82745
noPF	EV	0.929553
noPF	EV	1.01619
noPF	EV	0.871869
noPF	EV	1.07514
noPF	EV	0.836953
noPF	EV	0.932577
noPF	EV	0.864393
noPF	EV	0.947779
noPF	EV	0.983046

## Sheet: Fig2A data
Strain background	Strain	Fluconazole concentration (µg/ml)	Number of transfers	Optical density (600 nm)	Surviving population (cut-off: OD=0.15)
noPF	EV-1	8	1	0.583	1
noPF	EV-2	8	1	0.591	1
noPF	EV-3	8	1	0.588	1
noPF	EV-4	8	1	0.578	1
noPF	EV-5	8	1	0.572	1
noPF	EV-6	8	1	0.321	1
noPF	EV-7	8	1	0.331	1
noPF	EV-8	8	1	0.334	1
noPF	EV-9	8	1	0.312	1
noPF	EV-10	8	1	0.414	1
noPF	EV-11	8	1	0.353	1
noPF	EV-12	8	1	0.58	1
noPF	EV-13	8	1	0.55	1
noPF	EV-14	8	1	0.593	1
noPF	EV-15	8	1	0.62	1
noPF	EV-16	8	1	0.548	1
noPF	EV-17	8	1	0.535	1
noPF	EV-18	8	1	0.51	1
noPF	EV-19	8	1	0.574	1
noPF	EV-20	8	1	0.568	1
noPF	EV-21	8	1	0.574	1
noPF	EV-22	8	1	0.563	1
noPF	EV-23	8	1	0.468	1
noPF	EV-24	8	1	0.382	1
noPF	EV-25	8	1	0.489	1
noPF	EV-26	8	1	0.483	1
noPF	EV-27	8	1	0.502	1
noPF	EV-28	8	1	0.525	1
noPF	EV-29	8	1	0.453	1
noPF	EV-30	8	1	0.545	1
noPF	EV-31	8	1	0.45	1
noPF	EV-32	8	1	0.458	1
noPF	EV-33	8	1	0.558	1
noPF	EV-34	8	1	0.581	1
noPF	EV-35	8	1	0.517	1
noPF	EV-36	8	1	0.349	1
noPF	EV-37	8	1	0.388	1
noPF	EV-38	8	1	0.325	1
noPF	EV-39	8	1	0.338	1
noPF	EV-40	8	1	0.339	1
noPF	EV-41	8	1	0.291	1
noPF	EV-1	8	2	0.27	1
noPF	EV-2	8	2	0.32	1
noPF	EV-3	8	2	0.28	1
noPF	EV-4	8	2	0.304	1
noPF	EV-5	8	2	0.284	1
noPF	EV-6	8	2	0.264	1
noPF	EV-7	8	2	0.242	1
noPF	EV-8	8	2	0.239	1
noPF	EV-9	8	2	0.236	1
noPF	EV-10	8	2	0.236	1
noPF	EV-11	8	2	0.247	1
noPF	EV-12	8	2	0.266	1
noPF	EV-13	8	2	0.248	1
noPF	EV-14	8	2	0.253	1
noPF	EV-15	8	2	0.284	1
noPF	EV-16	8	2	0.237	1
noPF	EV-17	8	2	0.257	1
noPF	EV-18	8	2	0.28	1
noPF	EV-19	8	2	0.255	1
noPF	EV-20	8	2	0.259	1
noPF	EV-21	8	2	0.278	1
noPF	EV-22	8	2	0.255	1
noPF	EV-23	8	2	0.267	1
noPF	EV-24	8	2	0.245	1
noPF	EV-25	8	2	0.244	1
noPF	EV-26	8	2	0.26	1
noPF	EV-27	8	2	0.24	1
noPF	EV-28	8	2	0.26	1
noPF	EV-29	8	2	0.256	1
noPF	EV-30	8	2	0.323	1
noPF	EV-31	8	2	0.246	1
noPF	EV-32	8	2	0.231	1
noPF	EV-33	8	2	0.255	1
noPF	EV-34	8	2	0.219	1
noPF	EV-35	8	2	0.252	1
noPF	EV-36	8	2	0.239	1
noPF	EV-37	8	2	0.234	1
noPF	EV-38	8	2	0.219	1
noPF	EV-39	8	2	0.212	1
noPF	EV-40	8	2	0.213	1
noPF	EV-41	8	2	0.198	1
noPF	EV-1	16	3	0.478	1
noPF	EV-2	16	3	0.368	1
noPF	EV-3	16	3	0.36	1
noPF	EV-4	16	3	0.246	1
noPF	EV-5	16	3	0.352	1
noPF	EV-6	16	3	0.326	1
noPF	EV-7	16	3	0.203	1
noPF	EV-8	16	3	0.39	1
noPF	EV-9	16	3	0.306	1
noPF	EV-10	16	3	0.315	1
noPF	EV-11	16	3	0.282	1
noPF	EV-12	16	3	0.339	1
noPF	EV-13	16	3	0.572	1
noPF	EV-14	16	3	0.343	1
noPF	EV-15	16	3	0.27	1
noPF	EV-16	16	3	0.264	1
noPF	EV-17	16	3	0.288	1
noPF	EV-18	16	3	0.553	1
noPF	EV-19	16	3	0.478	1
noPF	EV-20	16	3	0.278	1
noPF	EV-21	16	3	0.3	1
noPF	EV-22	16	3	0.302	1
noPF	EV-23	16	3	0.368	1
noPF	EV-24	16	3	0.276	1
noPF	EV-25	16	3	0.529	1
noPF	EV-26	16	3	0.524	1
noPF	EV-27	16	3	0.276	1
noPF	EV-28	16	3	0.531	1
noPF	EV-29	16	3	0.34	1
noPF	EV-30	16	3	0.282	1
noPF	EV-31	16	3	0.437	1
noPF	EV-32	16	3	0.321	1
noPF	EV-33	16	3	0.349	1
noPF	EV-34	16	3	0.359	1
noPF	EV-35	16	3	0.41	1
noPF	EV-36	16	3	0.371	1
noPF	EV-37	16	3	0.328	1
noPF	EV-38	16	3	0.31	1
noPF	EV-39	16	3	0.54	1
noPF	EV-40	16	3	0.305	1
noPF	EV-41	16	3	0.384	1
noPF	EV-1	16	4	0.406	1
noPF	EV-2	16	4	0.244	1
noPF	EV-3	16	4	0.27	1
noPF	EV-4	16	4	0.276	1
noPF	EV-5	16	4	0.181	1
noPF	EV-6	16	4	0.192	1
noPF	EV-7	16	4	0.239	1
noPF	EV-8	16	4	0.406	1
noPF	EV-9	16	4	0.231	1
noPF	EV-10	16	4	0.219	1
noPF	EV-11	16	4	0.152	1
noPF	EV-12	16	4	0.167	1
noPF	EV-13	16	4	0.457	1
noPF	EV-14	16	4	0.2	1
noPF	EV-15	16	4	0.174	1
noPF	EV-16	16	4	0.173	1
noPF	EV-17	16	4	0.178	1
noPF	EV-18	16	4	0.48	1
noPF	EV-19	16	4	0.222	1
noPF	EV-20	16	4	0.163	1
noPF	EV-21	16	4	0.21	1
noPF	EV-22	16	4	0.295	1
noPF	EV-23	16	4	0.29	1
noPF	EV-24	16	4	0.137	0
noPF	EV-25	16	4	0.401	1
noPF	EV-26	16	4	0.484	1
noPF	EV-27	16	4	0.228	1
noPF	EV-28	16	4	0.553	1
noPF	EV-29	16	4	0.197	1
noPF	EV-30	16	4	0.201	1
noPF	EV-31	16	4	0.201	1
noPF	EV-32	16	4	0.169	1
noPF	EV-33	16	4	0.172	1
noPF	EV-34	16	4	0.32	1
noPF	EV-35	16	4	0.232	1
noPF	EV-36	16	4	0.202	1
noPF	EV-37	16	4	0.185	1
noPF	EV-38	16	4	0.203	1
noPF	EV-39	16	4	0.394	1
noPF	EV-40	16	4	0.166	1
noPF	EV-41	16	4	0.474	1
noPF	EV-1	24	5	0.282	1
noPF	EV-2	24	5	0.355	1
noPF	EV-3	24	5	0.481	1
noPF	EV-4	24	5	0.31	1
noPF	EV-5	24	5	0.175	1
noPF	EV-6	24	5	0.31	1
noPF	EV-7	24	5	0.522	1
noPF	EV-8	24	5	0.221	1
noPF	EV-9	24	5	0.51	1
noPF	EV-10	24	5	0.166	1
noPF	EV-11	24	5	0.14	0
noPF	EV-12	24	5	0.607	1
noPF	EV-13	24	5	0.343	1
noPF	EV-14	24	5	0.464	1
noPF	EV-15	24	5	0.228	1
noPF	EV-16	24	5	0.186	1
noPF	EV-17	24	5	0.172	1
noPF	EV-18	24	5	0.234	1
noPF	EV-19	24	5	0.197	1
noPF	EV-20	24	5	0.188	1
noPF	EV-21	24	5	0.433	1
noPF	EV-22	24	5	0.344	1
noPF	EV-23	24	5	0.211	1
noPF	EV-24	24	5	0.145	0
noPF	EV-25	24	5	0.23	1
noPF	EV-26	24	5	0.251	1
noPF	EV-27	24	5	0.202	1
noPF	EV-28	24	5	0.279	1
noPF	EV-29	24	5	0.207	1
noPF	EV-30	24	5	0.153	1
noPF	EV-31	24	5	0.318	1
noPF	EV-32	24	5	0.218	1
noPF	EV-33	24	5	0.158	1
noPF	EV-34	24	5	0.217	1
noPF	EV-35	24	5	0.253	1
noPF	EV-36	24	5	0.167	1
noPF	EV-37	24	5	0.201	1
noPF	EV-38	24	5	0.304	1
noPF	EV-39	24	5	0.268	1
noPF	EV-40	24	5	0.153	1
noPF	EV-41	24	5	0.363	1
noPF	EV-1	24	6	0.623	1
noPF	EV-2	24	6	0.711	1
noPF	EV-3	24	6	0.634	1
noPF	EV-4	24	6	0.636	1
noPF	EV-5	24	6	0.338	1
noPF	EV-6	24	6	0.643	1
noPF	EV-7	24	6	0.574	1
noPF	EV-8	24	6	0.503	1
noPF	EV-9	24	6	0.461	1
noPF	EV-10	24	6	0.251	1
noPF	EV-11	24	6	0.121	0
noPF	EV-12	24	6	0.325	1
noPF	EV-13	24	6	0.233	1
noPF	EV-14	24	6	0.665	1
noPF	EV-15	24	6	0.675	1
noPF	EV-16	24	6	0.634	1
noPF	EV-17	24	6	0.235	1
noPF	EV-18	24	6	0.637	1
noPF	EV-19	24	6	0.605	1
noPF	EV-20	24	6	0.374	1
noPF	EV-21	24	6	0.424	1
noPF	EV-22	24	6	0.533	1
noPF	EV-23	24	6	0.553	1
noPF	EV-24	24	6	0.131	0
noPF	EV-25	24	6	0.591	1
noPF	EV-26	24	6	0.466	1
noPF	EV-27	24	6	0.66	1
noPF	EV-28	24	6	0.582	1
noPF	EV-29	24	6	0.366	1
noPF	EV-30	24	6	0.16	1
noPF	EV-31	24	6	0.613	1
noPF	EV-32	24	6	0.585	1
noPF	EV-33	24	6	0.265	1
noPF	EV-34	24	6	0.421	1
noPF	EV-35	24	6	0.61	1
noPF	EV-36	24	6	0.129	0
noPF	EV-37	24	6	0.455	1
noPF	EV-38	24	6	0.626	1
noPF	EV-39	24	6	0.642	1
noPF	EV-40	24	6	0.294	1
noPF	EV-41	24	6	0.413	1
noPF	EV-1	32	7	0.222	1
noPF	EV-2	32	7	0.153	1
noPF	EV-3	32	7	0.201	1
noPF	EV-4	32	7	0.209	1
noPF	EV-5	32	7	0.154	1
noPF	EV-6	32	7	0.292	1
noPF	EV-7	32	7	0.179	1
noPF	EV-8	32	7	0.195	1
noPF	EV-9	32	7	0.24	1
noPF	EV-10	32	7	0.151	1
noPF	EV-11	32	7	0.116	0
noPF	EV-12	32	7	0.204	1
noPF	EV-13	32	7	0.17	1
noPF	EV-14	32	7	0.178	1
noPF	EV-15	32	7	0.191	1
noPF	EV-16	32	7	0.39	1
noPF	EV-17	32	7	0.111	0
noPF	EV-18	32	7	0.295	1
noPF	EV-19	32	7	0.168	1
noPF	EV-20	32	7	0.151	1
noPF	EV-21	32	7	0.173	1
noPF	EV-22	32	7	0.154	1
noPF	EV-23	32	7	0.189	1
noPF	EV-24	32	7	0.125	0
noPF	EV-25	32	7	0.223	1
noPF	EV-26	32	7	0.254	1
noPF	EV-27	32	7	0.178	1
noPF	EV-28	32	7	0.194	1
noPF	EV-29	32	7	0.134	0
noPF	EV-30	32	7	0.117	0
noPF	EV-31	32	7	0.218	1
noPF	EV-32	32	7	0.344	1
noPF	EV-33	32	7	0.254	1
noPF	EV-34	32	7	0.19	1
noPF	EV-35	32	7	0.17	1
noPF	EV-36	32	7	0.128	0
noPF	EV-37	32	7	0.19	1
noPF	EV-38	32	7	0.193	1
noPF	EV-39	32	7	0.231	1
noPF	EV-40	32	7	0.154	1
noPF	EV-41	32	7	0.199	1
noPF	EV-1	32	8	0.658	1
noPF	EV-2	32	8	0.629	1
noPF	EV-3	32	8	0.621	1
noPF	EV-4	32	8	0.257	1
noPF	EV-5	32	8	0.156	1
noPF	EV-6	32	8	0.549	1
noPF	EV-7	32	8	0.576	1
noPF	EV-8	32	8	0.601	1
noPF	EV-9	32	8	0.524	1
noPF	EV-10	32	8	0.154	1
noPF	EV-11	32	8	0.114	0
noPF	EV-12	32	8	0.608	1
noPF	EV-13	32	8	0.503	1
noPF	EV-14	32	8	0.467	1
noPF	EV-15	32	8	0.413	1
noPF	EV-16	32	8	0.599	1
noPF	EV-17	32	8	0.143	0
noPF	EV-18	32	8	0.658	1
noPF	EV-19	32	8	0.236	1
noPF	EV-20	32	8	0.273	1
noPF	EV-21	32	8	0.612	1
noPF	EV-22	32	8	0.247	1
noPF	EV-23	32	8	0.442	1
noPF	EV-24	32	8	0.14	0
noPF	EV-25	32	8	0.422	1
noPF	EV-26	32	8	0.521	1
noPF	EV-27	32	8	0.288	1
noPF	EV-28	32	8	0.415	1
noPF	EV-29	32	8	0.143	0
noPF	EV-30	32	8	0.136	0
noPF	EV-31	32	8	0.567	1
noPF	EV-32	32	8	0.6	1
noPF	EV-33	32	8	0.205	1
noPF	EV-34	32	8	0.092	0
noPF	EV-35	32	8	0.365	1
noPF	EV-36	32	8	0.133	0
noPF	EV-37	32	8	0.533	1
noPF	EV-38	32	8	0.536	1
noPF	EV-39	32	8	0.532	1
noPF	EV-40	32	8	0.171	1
noPF	EV-41	32	8	0.154	1
noPF	EV-1	48	9	0.432	1
noPF	EV-2	48	9	0.337	1
noPF	EV-3	48	9	0.238	1
noPF	EV-4	48	9	0.318	1
noPF	EV-5	48	9	0.195	1
noPF	EV-6	48	9	0.291	1
noPF	EV-7	48	9	0.546	1
noPF	EV-8	48	9	0.376	1
noPF	EV-9	48	9	0.304	1
noPF	EV-10	48	9	0.213	1
noPF	EV-11	48	9	0.106	0
noPF	EV-12	48	9	0.57	1
noPF	EV-13	48	9	0.347	1
noPF	EV-14	48	9	0.596	1
noPF	EV-15	48	9	0.325	1
noPF	EV-16	48	9	0.379	1
noPF	EV-17	48	9	0.121	0
noPF	EV-18	48	9	0.548	1
noPF	EV-19	48	9	0.234	1
noPF	EV-20	48	9	0.253	1
noPF	EV-21	48	9	0.321	1
noPF	EV-22	48	9	0.434	1
noPF	EV-23	48	9	0.339	1
noPF	EV-24	48	9	0.107	0
noPF	EV-25	48	9	0.52	1
noPF	EV-26	48	9	0.552	1
noPF	EV-27	48	9	0.535	1
noPF	EV-28	48	9	0.491	1
noPF	EV-29	48	9	0.148	0
noPF	EV-30	48	9	0.146	0
noPF	EV-31	48	9	0.514	1
noPF	EV-32	48	9	0.205	1
noPF	EV-33	48	9	0.541	1
noPF	EV-34	48	9	0.087	0
noPF	EV-35	48	9	0.677	1
noPF	EV-36	48	9	0.136	0
noPF	EV-37	48	9	0.704	1
noPF	EV-38	48	9	0.501	1
noPF	EV-39	48	9	0.51	1
noPF	EV-40	48	9	0.152	1
noPF	EV-41	48	9	0.296	1
noPF	EV-1	48	10	0.556	1
noPF	EV-2	48	10	0.434	1
noPF	EV-3	48	10	0.468	1
noPF	EV-4	48	10	0.332	1
noPF	EV-5	48	10	0.213	1
noPF	EV-6	48	10	0.293	1
noPF	EV-7	48	10	0.641	1
noPF	EV-8	48	10	0.659	1
noPF	EV-9	48	10	0.626	1
noPF	EV-10	48	10	0.226	1
noPF	EV-11	48	10	0.128	0
noPF	EV-12	48	10	0.66	1
noPF	EV-13	48	10	0.559	1
noPF	EV-14	48	10	0.626	1
noPF	EV-15	48	10	0.527	1
noPF	EV-16	48	10	0.241	1
noPF	EV-17	48	10	0.122	0
noPF	EV-18	48	10	0.55	1
noPF	EV-19	48	10	0.7	1
noPF	EV-20	48	10	0.349	1
noPF	EV-21	48	10	0.713	1
noPF	EV-22	48	10	0.5	1
noPF	EV-23	48	10	0.491	1
noPF	EV-24	48	10	0.144	0
noPF	EV-25	48	10	0.61	1
noPF	EV-26	48	10	0.554	1
noPF	EV-27	48	10	0.604	1
noPF	EV-28	48	10	0.615	1
noPF	EV-29	48	10	0.138	0
noPF	EV-30	48	10	0.147	0
noPF	EV-31	48	10	0.666	1
noPF	EV-32	48	10	0.097	0
noPF	EV-33	48	10	0.556	1
noPF	EV-34	48	10	0.113	0
noPF	EV-35	48	10	0.673	1
noPF	EV-36	48	10	0.147	0
noPF	EV-37	48	10	0.452	1
noPF	EV-38	48	10	0.561	1
noPF	EV-39	48	10	0.635	1
noPF	EV-40	48	10	0.178	1
noPF	EV-41	48	10	0.396	1
noPF	EV-1	64	11	0.312	1
noPF	EV-2	64	11	0.371	1
noPF	EV-3	64	11	0.479	1
noPF	EV-4	64	11	0.613	1
noPF	EV-5	64	11	0.189	1
noPF	EV-6	64	11	0.213	1
noPF	EV-7	64	11	0.212	1
noPF	EV-8	64	11	0.662	1
noPF	EV-9	64	11	0.281	1
noPF	EV-10	64	11	0.18	1
noPF	EV-11	64	11	0.107	0
noPF	EV-12	64	11	0.295	1
noPF	EV-13	64	11	0.252	1
noPF	EV-14	64	11	0.232	1
noPF	EV-15	64	11	0.31	1
noPF	EV-16	64	11	0.112	0
noPF	EV-17	64	11	0.096	0
noPF	EV-18	64	11	0.231	1
noPF	EV-19	64	11	0.279	1
noPF	EV-20	64	11	0.176	1
noPF	EV-21	64	11	0.231	1
noPF	EV-22	64	11	0.43	1
noPF	EV-23	64	11	0.538	1
noPF	EV-24	64	11	0.118	0
noPF	EV-25	64	11	0.344	1
noPF	EV-26	64	11	0.304	1
noPF	EV-27	64	11	0.294	1
noPF	EV-28	64	11	0.328	1
noPF	EV-29	64	11	0.124	0
noPF	EV-30	64	11	0.104	0
noPF	EV-31	64	11	0.217	1
noPF	EV-32	64	11	0.08	0
noPF	EV-33	64	11	0.276	1
noPF	EV-34	64	11	0.125	0
noPF	EV-35	64	11	0.602	1
noPF	EV-36	64	11	0.114	0
noPF	EV-37	64	11	0.294	1
noPF	EV-38	64	11	0.3	1
noPF	EV-39	64	11	0.52	1
noPF	EV-40	64	11	0.113	0
noPF	EV-41	64	11	0.412	1
noPF	EV-1	64	12	0.344	1
noPF	EV-2	64	12	0.29	1
noPF	EV-3	64	12	0.453	1
noPF	EV-4	64	12	0.448	1
noPF	EV-5	64	12	0.154	1
noPF	EV-6	64	12	0.377	1
noPF	EV-7	64	12	0.565	1
noPF	EV-8	64	12	0.726	1
noPF	EV-9	64	12	0.521	1
noPF	EV-10	64	12	0.208	1
noPF	EV-11	64	12	0.112	0
noPF	EV-12	64	12	0.526	1
noPF	EV-13	64	12	0.269	1
noPF	EV-14	64	12	0.215	1
noPF	EV-15	64	12	0.284	1
noPF	EV-16	64	12	0.146	0
noPF	EV-17	64	12	0.149	0
noPF	EV-18	64	12	0.267	1
noPF	EV-19	64	12	0.425	1
noPF	EV-20	64	12	0.241	1
noPF	EV-21	64	12	0.472	1
noPF	EV-22	64	12	0.536	1
noPF	EV-23	64	12	0.41	1
noPF	EV-24	64	12	0.083	0
noPF	EV-25	64	12	0.419	1
noPF	EV-26	64	12	0.427	1
noPF	EV-27	64	12	0.404	1
noPF	EV-28	64	12	0.378	1
noPF	EV-29	64	12	0.12	0
noPF	EV-30	64	12	0.084	0
noPF	EV-31	64	12	0.571	1
noPF	EV-32	64	12	0.092	0
noPF	EV-33	64	12	0.199	1
noPF	EV-34	64	12	0.102	0
noPF	EV-35	64	12	0.454	1
noPF	EV-36	64	12	0.082	0
noPF	EV-37	64	12	0.165	1
noPF	EV-38	64	12	0.517	1
noPF	EV-39	64	12	0.51	1
noPF	EV-40	64	12	0.102	0
noPF	EV-41	64	12	0.307	1
noPF	EV-1	80	13	0.32	1
noPF	EV-2	80	13	0.285	1
noPF	EV-3	80	13	0.402	1
noPF	EV-4	80	13	0.447	1
noPF	EV-5	80	13	0.157	1
noPF	EV-6	80	13	0.411	1
noPF	EV-7	80	13	0.545	1
noPF	EV-8	80	13	0.695	1
noPF	EV-9	80	13	0.445	1
noPF	EV-10	80	13	0.207	1
noPF	EV-11	80	13	0.078	0
noPF	EV-12	80	13	0.593	1
noPF	EV-13	80	13	0.5	1
noPF	EV-14	80	13	0.224	1
noPF	EV-15	80	13	0.357	1
noPF	EV-16	80	13	0.083	0
noPF	EV-17	80	13	0.082	0
noPF	EV-18	80	13	0.524	1
noPF	EV-19	80	13	0.614	1
noPF	EV-20	80	13	0.177	1
noPF	EV-21	80	13	0.419	1
noPF	EV-22	80	13	0.475	1
noPF	EV-23	80	13	0.373	1
noPF	EV-24	80	13	0.081	0
noPF	EV-25	80	13	0.485	1
noPF	EV-26	80	13	0.417	1
noPF	EV-27	80	13	0.603	1
noPF	EV-28	80	13	0.295	1
noPF	EV-29	80	13	0.133	0
noPF	EV-30	80	13	0.096	0
noPF	EV-31	80	13	0.527	1
noPF	EV-32	80	13	0.077	0
noPF	EV-33	80	13	0.436	1
noPF	EV-34	80	13	0.082	0
noPF	EV-35	80	13	0.581	1
noPF	EV-36	80	13	0.078	0
noPF	EV-37	80	13	0.172	1
noPF	EV-38	80	13	0.398	1
noPF	EV-39	80	13	0.574	1
noPF	EV-40	80	13	0.146	0
noPF	EV-41	80	13	0.276	1
noPF	EV-1	80	14	0.412	1
noPF	EV-2	80	14	0.232	1
noPF	EV-3	80	14	0.364	1
noPF	EV-4	80	14	0.555	1
noPF	EV-5	80	14	0.134	0
noPF	EV-6	80	14	0.38	1
noPF	EV-7	80	14	0.381	1
noPF	EV-8	80	14	0.47	1
noPF	EV-9	80	14	0.433	1
noPF	EV-10	80	14	0.226	1
noPF	EV-11	80	14	0.077	0
noPF	EV-12	80	14	0.551	1
noPF	EV-13	80	14	0.507	1
noPF	EV-14	80	14	0.484	1
noPF	EV-15	80	14	0.392	1
noPF	EV-16	80	14	0.081	0
noPF	EV-17	80	14	0.077	0
noPF	EV-18	80	14	0.392	1
noPF	EV-19	80	14	0.503	1
noPF	EV-20	80	14	0.154	1
noPF	EV-21	80	14	0.499	1
noPF	EV-22	80	14	0.477	1
noPF	EV-23	80	14	0.418	1
noPF	EV-24	80	14	0.079	0
noPF	EV-25	80	14	0.391	1
noPF	EV-26	80	14	0.403	1
noPF	EV-27	80	14	0.495	1
noPF	EV-28	80	14	0.367	1
noPF	EV-29	80	14	0.137	0
noPF	EV-30	80	14	0.126	0
noPF	EV-31	80	14	0.378	1
noPF	EV-32	80	14	0.077	0
noPF	EV-33	80	14	0.327	1
noPF	EV-34	80	14	0.079	0
noPF	EV-35	80	14	0.337	1
noPF	EV-36	80	14	0.077	0
noPF	EV-37	80	14	0.243	1
noPF	EV-38	80	14	0.386	1
noPF	EV-39	80	14	0.343	1
noPF	EV-40	80	14	0.14	0
noPF	EV-41	80	14	0.459	1
noPF	EV-1	96	15	0.483	1
noPF	EV-2	96	15	0.389	1
noPF	EV-3	96	15	0.397	1
noPF	EV-4	96	15	0.356	1
noPF	EV-5	96	15	0.128	0
noPF	EV-6	96	15	0.355	1
noPF	EV-7	96	15	0.528	1
noPF	EV-8	96	15	0.629	1
noPF	EV-9	96	15	0.401	1
noPF	EV-10	96	15	0.292	1
noPF	EV-11	96	15	0.076	0
noPF	EV-12	96	15	0.567	1
noPF	EV-13	96	15	0.461	1
noPF	EV-14	96	15	0.501	1
noPF	EV-15	96	15	0.306	1
noPF	EV-16	96	15	0.078	0
noPF	EV-17	96	15	0.076	0
noPF	EV-18	96	15	0.516	1
noPF	EV-19	96	15	0.402	1
noPF	EV-20	96	15	0.157	1
noPF	EV-21	96	15	0.496	1
noPF	EV-22	96	15	0.593	1
noPF	EV-23	96	15	0.544	1
noPF	EV-24	96	15	0.077	0
noPF	EV-25	96	15	0.467	1
noPF	EV-26	96	15	0.387	1
noPF	EV-27	96	15	0.434	1
noPF	EV-28	96	15	0.438	1
noPF	EV-29	96	15	0.12	0
noPF	EV-30	96	15	0.11	0
noPF	EV-31	96	15	0.563	1
noPF	EV-32	96	15	0.075	0
noPF	EV-33	96	15	0.319	1
noPF	EV-34	96	15	0.075	0
noPF	EV-35	96	15	0.587	1
noPF	EV-36	96	15	0.076	0
noPF	EV-37	96	15	0.335	1
noPF	EV-38	96	15	0.486	1
noPF	EV-39	96	15	0.385	1
noPF	EV-40	96	15	0.128	0
noPF	EV-41	96	15	0.539	1
noPF	EV-1	96	16	0.438	1
noPF	EV-2	96	16	0.449	1
noPF	EV-3	96	16	0.459	1
noPF	EV-4	96	16	0.555	1
noPF	EV-5	96	16	0.133	0
noPF	EV-6	96	16	0.351	1
noPF	EV-7	96	16	0.443	1
noPF	EV-8	96	16	0.526	1
noPF	EV-9	96	16	0.401	1
noPF	EV-10	96	16	0.361	1
noPF	EV-11	96	16	0.079	0
noPF	EV-12	96	16	0.487	1
noPF	EV-13	96	16	0.382	1
noPF	EV-14	96	16	0.389	1
noPF	EV-15	96	16	0.328	1
noPF	EV-16	96	16	0.082	0
noPF	EV-17	96	16	0.078	0
noPF	EV-18	96	16	0.381	1
noPF	EV-19	96	16	0.435	1
noPF	EV-20	96	16	0.166	1
noPF	EV-21	96	16	0.472	1
noPF	EV-22	96	16	0.459	1
noPF	EV-23	96	16	0.434	1
noPF	EV-24	96	16	0.079	0
noPF	EV-25	96	16	0.401	1
noPF	EV-26	96	16	0.43	1
noPF	EV-27	96	16	0.312	1
noPF	EV-28	96	16	0.338	1
noPF	EV-29	96	16	0.11	0
noPF	EV-30	96	16	0.103	0
noPF	EV-31	96	16	0.473	1
noPF	EV-32	96	16	0.076	0
noPF	EV-33	96	16	0.308	1
noPF	EV-34	96	16	0.076	0
noPF	EV-35	96	16	0.479	1
noPF	EV-36	96	16	0.077	0
noPF	EV-37	96	16	0.317	1
noPF	EV-38	96	16	0.46	1
noPF	EV-39	96	16	0.427	1
noPF	EV-40	96	16	0.124	0
noPF	EV-41	96	16	0.42	1
noPF	EV-1	128	17	0.41	1
noPF	EV-2	128	17	0.332	1
noPF	EV-3	128	17	0.346	1
noPF	EV-4	128	17	0.375	1
noPF	EV-5	128	17	0.133	0
noPF	EV-6	128	17	0.316	1
noPF	EV-7	128	17	0.492	1
noPF	EV-8	128	17	0.536	1
noPF	EV-9	128	17	0.4	1
noPF	EV-10	128	17	0.349	1
noPF	EV-11	128	17	0.077	0
noPF	EV-12	128	17	0.465	1
noPF	EV-13	128	17	0.278	1
noPF	EV-14	128	17	0.397	1
noPF	EV-15	128	17	0.334	1
noPF	EV-16	128	17	0.082	0
noPF	EV-17	128	17	0.076	0
noPF	EV-18	128	17	0.479	1
noPF	EV-19	128	17	0.306	1
noPF	EV-20	128	17	0.171	1
noPF	EV-21	128	17	0.343	1
noPF	EV-22	128	17	0.519	1
noPF	EV-23	128	17	0.444	1
noPF	EV-24	128	17	0.079	0
noPF	EV-25	128	17	0.476	1
noPF	EV-26	128	17	0.407	1
noPF	EV-27	128	17	0.409	1
noPF	EV-28	128	17	0.438	1
noPF	EV-29	128	17	0.122	0
noPF	EV-30	128	17	0.097	0
noPF	EV-31	128	17	0.487	1
noPF	EV-32	128	17	0.077	0
noPF	EV-33	128	17	0.336	1
noPF	EV-34	128	17	0.077	0
noPF	EV-35	128	17	0.484	1
noPF	EV-36	128	17	0.077	0
noPF	EV-37	128	17	0.359	1
noPF	EV-38	128	17	0.266	1
noPF	EV-39	128	17	0.366	1
noPF	EV-40	128	17	0.121	0
noPF	EV-41	128	17	0.297	1
noPF	EV-1	128	18	0.33	1
noPF	EV-2	128	18	0.33	1
noPF	EV-3	128	18	0.359	1
noPF	EV-4	128	18	0.569	1
noPF	EV-5	128	18	0.115	0
noPF	EV-6	128	18	0.23	1
noPF	EV-7	128	18	0.452	1
noPF	EV-8	128	18	0.345	1
noPF	EV-9	128	18	0.494	1
noPF	EV-10	128	18	0.253	1
noPF	EV-11	128	18	0.075	0
noPF	EV-12	128	18	0.413	1
noPF	EV-13	128	18	0.285	1
noPF	EV-14	128	18	0.403	1
noPF	EV-15	128	18	0.169	1
noPF	EV-16	128	18	0.078	0
noPF	EV-17	128	18	0.075	0
noPF	EV-18	128	18	0.285	1
noPF	EV-19	128	18	0.252	1
noPF	EV-20	128	18	0.137	0
noPF	EV-21	128	18	0.376	1
noPF	EV-22	128	18	0.302	1
noPF	EV-23	128	18	0.361	1
noPF	EV-24	128	18	0.076	0
noPF	EV-25	128	18	0.418	1
noPF	EV-26	128	18	0.301	1
noPF	EV-27	128	18	0.326	1
noPF	EV-28	128	18	0.253	1
noPF	EV-29	128	18	0.126	0
noPF	EV-30	128	18	0.078	0
noPF	EV-31	128	18	0.335	1
noPF	EV-32	128	18	0.076	0
noPF	EV-33	128	18	0.277	1
noPF	EV-34	128	18	0.076	0
noPF	EV-35	128	18	0.49	1
noPF	EV-36	128	18	0.076	0
noPF	EV-37	128	18	0.596	1
noPF	EV-38	128	18	0.409	1
noPF	EV-39	128	18	0.382	1
noPF	EV-40	128	18	0.135	0
noPF	EV-41	128	18	0.299	1
noPF	EV-1	160	19	0.363	1
noPF	EV-2	160	19	0.272	1
noPF	EV-3	160	19	0.357	1
noPF	EV-4	160	19	0.375	1
noPF	EV-5	160	19	0.087	0
noPF	EV-6	160	19	0.147	0
noPF	EV-7	160	19	0.608	1
noPF	EV-8	160	19	0.334	1
noPF	EV-9	160	19	0.477	1
noPF	EV-10	160	19	0.427	1
noPF	EV-11	160	19	0.078	0
noPF	EV-12	160	19	0.531	1
noPF	EV-13	160	19	0.254	1
noPF	EV-14	160	19	0.312	1
noPF	EV-15	160	19	0.232	1
noPF	EV-16	160	19	0.078	0
noPF	EV-17	160	19	0.076	0
noPF	EV-18	160	19	0.319	1
noPF	EV-19	160	19	0.386	1
noPF	EV-20	160	19	0.125	0
noPF	EV-21	160	19	0.347	1
noPF	EV-22	160	19	0.39	1
noPF	EV-23	160	19	0.405	1
noPF	EV-24	160	19	0.076	0
noPF	EV-25	160	19	0.431	1
noPF	EV-26	160	19	0.314	1
noPF	EV-27	160	19	0.302	1
noPF	EV-28	160	19	0.371	1
noPF	EV-29	160	19	0.115	0
noPF	EV-30	160	19	0.076	0
noPF	EV-31	160	19	0.522	1
noPF	EV-32	160	19	0.076	0
noPF	EV-33	160	19	0.422	1
noPF	EV-34	160	19	0.075	0
noPF	EV-35	160	19	0.619	1
noPF	EV-36	160	19	0.076	0
noPF	EV-37	160	19	0.317	1
noPF	EV-38	160	19	0.378	1
noPF	EV-39	160	19	0.284	1
noPF	EV-40	160	19	0.116	0
noPF	EV-41	160	19	0.299	1
noPF	EV-1	160	20	0.397	1
noPF	EV-2	160	20	0.253	1
noPF	EV-3	160	20	0.44	1
noPF	EV-4	160	20	0.521	1
noPF	EV-5	160	20	0.078	0
noPF	EV-6	160	20	0.117	0
noPF	EV-7	160	20	0.444	1
noPF	EV-8	160	20	0.395	1
noPF	EV-9	160	20	0.445	1
noPF	EV-10	160	20	0.494	1
noPF	EV-11	160	20	0.076	0
noPF	EV-12	160	20	0.364	1
noPF	EV-13	160	20	0.464	1
noPF	EV-14	160	20	0.308	1
noPF	EV-15	160	20	0.34	1
noPF	EV-16	160	20	0.079	0
noPF	EV-17	160	20	0.077	0
noPF	EV-18	160	20	0.338	1
noPF	EV-19	160	20	0.284	1
noPF	EV-20	160	20	0.105	0
noPF	EV-21	160	20	0.318	1
noPF	EV-22	160	20	0.348	1
noPF	EV-23	160	20	0.433	1
noPF	EV-24	160	20	0.077	0
noPF	EV-25	160	20	0.468	1
noPF	EV-26	160	20	0.331	1
noPF	EV-27	160	20	0.302	1
noPF	EV-28	160	20	0.43	1
noPF	EV-29	160	20	0.091	0
noPF	EV-30	160	20	0.076	0
noPF	EV-31	160	20	0.376	1
noPF	EV-32	160	20	0.077	0
noPF	EV-33	160	20	0.431	1
noPF	EV-34	160	20	0.076	0
noPF	EV-35	160	20	0.449	1
noPF	EV-36	160	20	0.078	0
noPF	EV-37	160	20	0.25	1
noPF	EV-38	160	20	0.326	1
noPF	EV-39	160	20	0.23	1
noPF	EV-40	160	20	0.127	0
noPF	EV-41	160	20	0.372	1
noPF	EV-1	224	21	0.319	1
noPF	EV-2	224	21	0.166	1
noPF	EV-3	224	21	0.319	1
noPF	EV-4	224	21	0.292	1
noPF	EV-5	224	21	0.075	0
noPF	EV-6	224	21	0.098	0
noPF	EV-7	224	21	0.276	1
noPF	EV-8	224	21	0.252	1
noPF	EV-9	224	21	0.274	1
noPF	EV-10	224	21	0.222	1
noPF	EV-11	224	21	0.079	0
noPF	EV-12	224	21	0.355	1
noPF	EV-13	224	21	0.397	1
noPF	EV-14	224	21	0.286	1
noPF	EV-15	224	21	0.3	1
noPF	EV-16	224	21	0.086	0
noPF	EV-17	224	21	0.086	0
noPF	EV-18	224	21	0.234	1
noPF	EV-19	224	21	0.225	1
noPF	EV-20	224	21	0.09	0
noPF	EV-21	224	21	0.273	1
noPF	EV-22	224	21	0.324	1
noPF	EV-23	224	21	0.32	1
noPF	EV-24	224	21	0.081	0
noPF	EV-25	224	21	0.386	1
noPF	EV-26	224	21	0.241	1
noPF	EV-27	224	21	0.299	1
noPF	EV-28	224	21	0.339	1
noPF	EV-29	224	21	0.082	0
noPF	EV-30	224	21	0.076	0
noPF	EV-31	224	21	0.281	1
noPF	EV-32	224	21	0.083	0
noPF	EV-33	224	21	0.29	1
noPF	EV-34	224	21	0.082	0
noPF	EV-35	224	21	0.454	1
noPF	EV-36	224	21	0.076	0
noPF	EV-37	224	21	0.168	1
noPF	EV-38	224	21	0.235	1
noPF	EV-39	224	21	0.152	1
noPF	EV-40	224	21	0.136	0
noPF	EV-41	224	21	0.257	1
PF	EV-1	8	1	0.565	1
PF	EV-2	8	1	0.589	1
PF	EV-3	8	1	0.499	1
PF	EV-4	8	1	0.517	1
PF	EV-5	8	1	0.51	1
PF	EV-6	8	1	0.49	1
PF	EV-7	8	1	0.505	1
PF	EV-8	8	1	0.513	1
PF	EV-9	8	1	0.485	1
PF	EV-10	8	1	0.61	1
PF	EV-11	8	1	0.58	1
PF	EV-12	8	1	0.568	1
PF	EV-13	8	1	0.415	1
PF	EV-14	8	1	0.546	1
PF	EV-15	8	1	0.434	1
PF	EV-16	8	1	0.552	1
PF	EV-17	8	1	0.529	1
PF	EV-18	8	1	0.464	1
PF	EV-19	8	1	0.571	1
PF	EV-20	8	1	0.534	1
PF	EV-21	8	1	0.548	1
PF	EV-22	8	1	0.568	1
PF	EV-23	8	1	0.569	1
PF	EV-24	8	1	0.532	1
PF	EV-25	8	1	0.461	1
PF	EV-26	8	1	0.561	1
PF	EV-27	8	1	0.507	1
PF	EV-28	8	1	0.572	1
PF	EV-29	8	1	0.523	1
PF	EV-30	8	1	0.541	1
PF	EV-31	8	1	0.552	1
PF	EV-32	8	1	0.605	1
PF	EV-33	8	1	0.589	1
PF	EV-34	8	1	0.607	1
PF	EV-35	8	1	0.578	1
PF	EV-36	8	1	0.564	1
PF	EV-37	8	1	0.709	1
PF	EV-38	8	1	0.644	1
PF	EV-39	8	1	0.671	1
PF	EV-40	8	1	0.669	1
PF	EV-41	8	1	0.691	1
PF	EV-42	8	1	0.679	1
PF	EV-1	8	2	0.439	1
PF	EV-2	8	2	0.436	1
PF	EV-3	8	2	0.471	1
PF	EV-4	8	2	0.504	1
PF	EV-5	8	2	0.405	1
PF	EV-6	8	2	0.452	1
PF	EV-7	8	2	0.491	1
PF	EV-8	8	2	0.468	1
PF	EV-9	8	2	0.501	1
PF	EV-10	8	2	0.522	1
PF	EV-11	8	2	0.52	1
PF	EV-12	8	2	0.465	1
PF	EV-13	8	2	0.491	1
PF	EV-14	8	2	0.466	1
PF	EV-15	8	2	0.481	1
PF	EV-16	8	2	0.491	1
PF	EV-17	8	2	0.508	1
PF	EV-18	8	2	0.485	1
PF	EV-19	8	2	0.438	1
PF	EV-20	8	2	0.449	1
PF	EV-21	8	2	0.48	1
PF	EV-22	8	2	0.515	1
PF	EV-23	8	2	0.517	1
PF	EV-24	8	2	0.454	1
PF	EV-25	8	2	0.499	1
PF	EV-26	8	2	0.499	1
PF	EV-27	8	2	0.496	1
PF	EV-28	8	2	0.534	1
PF	EV-29	8	2	0.598	1
PF	EV-30	8	2	0.528	1
PF	EV-31	8	2	0.19	1
PF	EV-32	8	2	0.273	1
PF	EV-33	8	2	0.26	1
PF	EV-34	8	2	0.194	1
PF	EV-35	8	2	0.273	1
PF	EV-36	8	2	0.294	1
PF	EV-37	8	2	0.495	1
PF	EV-38	8	2	0.463	1
PF	EV-39	8	2	0.464	1
PF	EV-40	8	2	0.505	1
PF	EV-41	8	2	0.504	1
PF	EV-42	8	2	0.614	1
PF	EV-1	16	3	0.547	1
PF	EV-2	16	3	0.549	1
PF	EV-3	16	3	0.579	1
PF	EV-4	16	3	0.642	1
PF	EV-5	16	3	0.641	1
PF	EV-6	16	3	0.644	1
PF	EV-7	16	3	0.421	1
PF	EV-8	16	3	0.385	1
PF	EV-9	16	3	0.443	1
PF	EV-10	16	3	0.432	1
PF	EV-11	16	3	0.478	1
PF	EV-12	16	3	0.403	1
PF	EV-13	16	3	0.469	1
PF	EV-14	16	3	0.547	1
PF	EV-15	16	3	0.591	1
PF	EV-16	16	3	0.641	1
PF	EV-17	16	3	0.571	1
PF	EV-18	16	3	0.584	1
PF	EV-19	16	3	0.578	1
PF	EV-20	16	3	0.606	1
PF	EV-21	16	3	0.576	1
PF	EV-22	16	3	0.617	1
PF	EV-23	16	3	0.617	1
PF	EV-24	16	3	0.57	1
PF	EV-25	16	3	0.525	1
PF	EV-26	16	3	0.58	1
PF	EV-27	16	3	0.436	1
PF	EV-28	16	3	0.527	1
PF	EV-29	16	3	0.512	1
PF	EV-30	16	3	0.591	1
PF	EV-31	16	3	0.486	1
PF	EV-32	16	3	0.466	1
PF	EV-33	16	3	0.551	1
PF	EV-34	16	3	0.593	1
PF	EV-35	16	3	0.507	1
PF	EV-36	16	3	0.604	1
PF	EV-37	16	3	0.528	1
PF	EV-38	16	3	0.567	1
PF	EV-39	16	3	0.528	1
PF	EV-40	16	3	0.558	1
PF	EV-41	16	3	0.482	1
PF	EV-42	16	3	0.553	1
PF	EV-1	16	4	0.524	1
PF	EV-2	16	4	0.532	1
PF	EV-3	16	4	0.559	1
PF	EV-4	16	4	0.555	1
PF	EV-5	16	4	0.566	1
PF	EV-6	16	4	0.537	1
PF	EV-7	16	4	0.539	1
PF	EV-8	16	4	0.521	1
PF	EV-9	16	4	0.555	1
PF	EV-10	16	4	0.597	1
PF	EV-11	16	4	0.565	1
PF	EV-12	16	4	0.554	1
PF	EV-13	16	4	0.536	1
PF	EV-14	16	4	0.562	1
PF	EV-15	16	4	0.613	1
PF	EV-16	16	4	0.618	1
PF	EV-17	16	4	0.597	1
PF	EV-18	16	4	0.445	1
PF	EV-19	16	4	0.483	1
PF	EV-20	16	4	0.615	1
PF	EV-21	16	4	0.66	1
PF	EV-22	16	4	0.64	1
PF	EV-23	16	4	0.658	1
PF	EV-24	16	4	0.53	1
PF	EV-25	16	4	0.596	1
PF	EV-26	16	4	0.626	1
PF	EV-27	16	4	0.588	1
PF	EV-28	16	4	0.562	1
PF	EV-29	16	4	0.531	1
PF	EV-30	16	4	0.511	1
PF	EV-31	16	4	0.527	1
PF	EV-32	16	4	0.538	1
PF	EV-33	16	4	0.584	1
PF	EV-34	16	4	0.606	1
PF	EV-35	16	4	0.599	1
PF	EV-36	16	4	0.582	1
PF	EV-37	16	4	0.414	1
PF	EV-38	16	4	0.441	1
PF	EV-39	16	4	0.388	1
PF	EV-40	16	4	0.414	1
PF	EV-41	16	4	0.39	1
PF	EV-42	16	4	0.297	1
PF	EV-1	24	5	0.586	1
PF	EV-2	24	5	0.631	1
PF	EV-3	24	5	0.565	1
PF	EV-4	24	5	0.499	1
PF	EV-5	24	5	0.531	1
PF	EV-6	24	5	0.457	1
PF	EV-7	24	5	0.604	1
PF	EV-8	24	5	0.522	1
PF	EV-9	24	5	0.589	1
PF	EV-10	24	5	0.538	1
PF	EV-11	24	5	0.512	1
PF	EV-12	24	5	0.466	1
PF	EV-13	24	5	0.615	1
PF	EV-14	24	5	0.606	1
PF	EV-15	24	5	0.544	1
PF	EV-16	24	5	0.59	1
PF	EV-17	24	5	0.531	1
PF	EV-18	24	5	0.527	1
PF	EV-19	24	5	0.571	1
PF	EV-20	24	5	0.575	1
PF	EV-21	24	5	0.604	1
PF	EV-22	24	5	0.572	1
PF	EV-23	24	5	0.508	1
PF	EV-24	24	5	0.459	1
PF	EV-25	24	5	0.6	1
PF	EV-26	24	5	0.761	1
PF	EV-27	24	5	0.63	1
PF	EV-28	24	5	0.523	1
PF	EV-29	24	5	0.516	1
PF	EV-30	24	5	0.532	1
PF	EV-31	24	5	0.556	1
PF	EV-32	24	5	0.54	1
PF	EV-33	24	5	0.601	1
PF	EV-34	24	5	0.607	1
PF	EV-35	24	5	0.528	1
PF	EV-36	24	5	0.597	1
PF	EV-37	24	5	0.457	1
PF	EV-38	24	5	0.571	1
PF	EV-39	24	5	0.476	1
PF	EV-40	24	5	0.399	1
PF	EV-41	24	5	0.518	1
PF	EV-42	24	5	0.503	1
PF	EV-1	24	6	0.624	1
PF	EV-2	24	6	0.613	1
PF	EV-3	24	6	0.623	1
PF	EV-4	24	6	0.542	1
PF	EV-5	24	6	0.591	1
PF	EV-6	24	6	0.532	1
PF	EV-7	24	6	0.653	1
PF	EV-8	24	6	0.583	1
PF	EV-9	24	6	0.683	1
PF	EV-10	24	6	0.609	1
PF	EV-11	24	6	0.572	1
PF	EV-12	24	6	0.572	1
PF	EV-13	24	6	0.638	1
PF	EV-14	24	6	0.637	1
PF	EV-15	24	6	0.673	1
PF	EV-16	24	6	0.662	1
PF	EV-17	24	6	0.554	1
PF	EV-18	24	6	0.549	1
PF	EV-19	24	6	0.497	1
PF	EV-20	24	6	0.609	1
PF	EV-21	24	6	0.542	1
PF	EV-22	24	6	0.496	1
PF	EV-23	24	6	0.456	1
PF	EV-24	24	6	0.423	1
PF	EV-25	24	6	0.548	1
PF	EV-26	24	6	0.33	1
PF	EV-27	24	6	0.618	1
PF	EV-28	24	6	0.517	1
PF	EV-29	24	6	0.587	1
PF	EV-30	24	6	0.556	1
PF	EV-31	24	6	0.56	1
PF	EV-32	24	6	0.534	1
PF	EV-33	24	6	0.497	1
PF	EV-34	24	6	0.58	1
PF	EV-35	24	6	0.451	1
PF	EV-36	24	6	0.442	1
PF	EV-37	24	6	0.534	1
PF	EV-38	24	6	0.453	1
PF	EV-39	24	6	0.451	1
PF	EV-40	24	6	0.397	1
PF	EV-41	24	6	0.408	1
PF	EV-42	24	6	0.436	1
PF	EV-1	32	7	0.223	1
PF	EV-2	32	7	0.281	1
PF	EV-3	32	7	0.298	1
PF	EV-4	32	7	0.472	1
PF	EV-5	32	7	0.501	1
PF	EV-6	32	7	0.305	1
PF	EV-7	32	7	0.268	1
PF	EV-8	32	7	0.186	1
PF	EV-9	32	7	0.341	1
PF	EV-10	32	7	0.479	1
PF	EV-11	32	7	0.617	1
PF	EV-12	32	7	0.369	1
PF	EV-13	32	7	0.213	1
PF	EV-14	32	7	0.214	1
PF	EV-15	32	7	0.228	1
PF	EV-16	32	7	0.299	1
PF	EV-17	32	7	0.304	1
PF	EV-18	32	7	0.33	1
PF	EV-19	32	7	0.347	1
PF	EV-20	32	7	0.465	1
PF	EV-21	32	7	0.352	1
PF	EV-22	32	7	0.541	1
PF	EV-23	32	7	0.363	1
PF	EV-24	32	7	0.56	1
PF	EV-25	32	7	0.306	1
PF	EV-26	32	7	0.35	1
PF	EV-27	32	7	0.274	1
PF	EV-28	32	7	0.234	1
PF	EV-29	32	7	0.522	1
PF	EV-30	32	7	0.341	1
PF	EV-31	32	7	0.196	1
PF	EV-32	32	7	0.165	1
PF	EV-33	32	7	0.183	1
PF	EV-34	32	7	0.214	1
PF	EV-35	32	7	0.498	1
PF	EV-36	32	7	0.247	1
PF	EV-37	32	7	0.281	1
PF	EV-38	32	7	0.371	1
PF	EV-39	32	7	0.637	1
PF	EV-40	32	7	0.408	1
PF	EV-41	32	7	0.519	1
PF	EV-42	32	7	0.495	1
PF	EV-1	32	8	0.362	1
PF	EV-2	32	8	0.593	1
PF	EV-3	32	8	0.626	1
PF	EV-4	32	8	0.539	1
PF	EV-5	32	8	0.692	1
PF	EV-6	32	8	0.694	1
PF	EV-7	32	8	0.568	1
PF	EV-8	32	8	0.502	1
PF	EV-9	32	8	0.746	1
PF	EV-10	32	8	0.706	1
PF	EV-11	32	8	0.743	1
PF	EV-12	32	8	0.468	1
PF	EV-13	32	8	0.58	1
PF	EV-14	32	8	0.466	1
PF	EV-15	32	8	0.579	1
PF	EV-16	32	8	0.728	1
PF	EV-17	32	8	0.629	1
PF	EV-18	32	8	0.416	1
PF	EV-19	32	8	0.556	1
PF	EV-20	32	8	0.883	1
PF	EV-21	32	8	0.666	1
PF	EV-22	32	8	0.758	1
PF	EV-23	32	8	0.615	1
PF	EV-24	32	8	0.674	1
PF	EV-25	32	8	0.734	1
PF	EV-26	32	8	0.714	1
PF	EV-27	32	8	0.734	1
PF	EV-28	32	8	0.533	1
PF	EV-29	32	8	0.702	1
PF	EV-30	32	8	0.622	1
PF	EV-31	32	8	0.512	1
PF	EV-32	32	8	0.585	1
PF	EV-33	32	8	0.61	1
PF	EV-34	32	8	0.578	1
PF	EV-35	32	8	0.769	1
PF	EV-36	32	8	0.537	1
PF	EV-37	32	8	0.531	1
PF	EV-38	32	8	0.617	1
PF	EV-39	32	8	0.646	1
PF	EV-40	32	8	0.487	1
PF	EV-41	32	8	0.589	1
PF	EV-42	32	8	0.658	1
PF	EV-1	48	9	0.327	1
PF	EV-2	48	9	0.153	1
PF	EV-3	48	9	0.311	1
PF	EV-4	48	9	0.184	1
PF	EV-5	48	9	0.19	1
PF	EV-6	48	9	0.198	1
PF	EV-7	48	9	0.168	1
PF	EV-8	48	9	0.492	1
PF	EV-9	48	9	0.195	1
PF	EV-10	48	9	0.211	1
PF	EV-11	48	9	0.254	1
PF	EV-12	48	9	0.292	1
PF	EV-13	48	9	0.191	1
PF	EV-14	48	9	0.476	1
PF	EV-15	48	9	0.278	1
PF	EV-16	48	9	0.209	1
PF	EV-17	48	9	0.29	1
PF	EV-18	48	9	0.402	1
PF	EV-19	48	9	0.23	1
PF	EV-20	48	9	0.211	1
PF	EV-21	48	9	0.591	1
PF	EV-22	48	9	0.201	1
PF	EV-23	48	9	0.223	1
PF	EV-24	48	9	0.246	1
PF	EV-25	48	9	0.191	1
PF	EV-26	48	9	0.196	1
PF	EV-27	48	9	0.184	1
PF	EV-28	48	9	0.288	1
PF	EV-29	48	9	0.199	1
PF	EV-30	48	9	0.233	1
PF	EV-31	48	9	0.168	1
PF	EV-32	48	9	0.381	1
PF	EV-33	48	9	0.237	1
PF	EV-34	48	9	0.161	1
PF	EV-35	48	9	0.619	1
PF	EV-36	48	9	0.3	1
PF	EV-37	48	9	0.409	1
PF	EV-38	48	9	0.248	1
PF	EV-39	48	9	0.201	1
PF	EV-40	48	9	0.298	1
PF	EV-41	48	9	0.512	1
PF	EV-42	48	9	0.408	1
PF	EV-1	48	10	0.516	1
PF	EV-2	48	10	0.224	1
PF	EV-3	48	10	0.904	1
PF	EV-4	48	10	0.297	1
PF	EV-5	48	10	0.186	1
PF	EV-6	48	10	0.157	1
PF	EV-7	48	10	0.178	1
PF	EV-8	48	10	0.609	1
PF	EV-9	48	10	0.225	1
PF	EV-10	48	10	0.217	1
PF	EV-11	48	10	0.294	1
PF	EV-12	48	10	0.331	1
PF	EV-13	48	10	0.478	1
PF	EV-14	48	10	0.475	1
PF	EV-15	48	10	0.381	1
PF	EV-16	48	10	0.216	1
PF	EV-17	48	10	0.773	1
PF	EV-18	48	10	0.753	1
PF	EV-19	48	10	0.294	1
PF	EV-20	48	10	0.191	1
PF	EV-21	48	10	0.877	1
PF	EV-22	48	10	0.158	1
PF	EV-23	48	10	0.232	1
PF	EV-24	48	10	0.275	1
PF	EV-25	48	10	0.174	1
PF	EV-26	48	10	0.27	1
PF	EV-27	48	10	0.151	1
PF	EV-28	48	10	0.209	1
PF	EV-29	48	10	0.156	1
PF	EV-30	48	10	0.165	1
PF	EV-31	48	10	0.153	1
PF	EV-32	48	10	0.807	1
PF	EV-33	48	10	0.444	1
PF	EV-34	48	10	0.159	1
PF	EV-35	48	10	0.73	1
PF	EV-36	48	10	0.364	1
PF	EV-37	48	10	0.57	1
PF	EV-38	48	10	0.233	1
PF	EV-39	48	10	0.154	1
PF	EV-40	48	10	0.175	1
PF	EV-41	48	10	0.712	1
PF	EV-42	48	10	0.704	1
PF	EV-1	64	11	0.505	1
PF	EV-2	64	11	0.414	1
PF	EV-3	64	11	0.51	1
PF	EV-4	64	11	0.532	1
PF	EV-5	64	11	0.191	1
PF	EV-6	64	11	0.152	1
PF	EV-7	64	11	0.222	1
PF	EV-8	64	11	0.369	1
PF	EV-9	64	11	0.334	1
PF	EV-10	64	11	0.281	1
PF	EV-11	64	11	0.289	1
PF	EV-12	64	11	0.225	1
PF	EV-13	64	11	0.704	1
PF	EV-14	64	11	0.385	1
PF	EV-15	64	11	0.458	1
PF	EV-16	64	11	0.374	1
PF	EV-17	64	11	0.551	1
PF	EV-18	64	11	0.483	1
PF	EV-19	64	11	0.435	1
PF	EV-20	64	11	0.224	1
PF	EV-21	64	11	0.474	1
PF	EV-22	64	11	0.17	1
PF	EV-23	64	11	0.348	1
PF	EV-24	64	11	0.278	1
PF	EV-25	64	11	0.396	1
PF	EV-26	64	11	0.503	1
PF	EV-27	64	11	0.453	1
PF	EV-28	64	11	0.151	1
PF	EV-29	64	11	0.175	1
PF	EV-30	64	11	0.197	1
PF	EV-31	64	11	0.313	1
PF	EV-32	64	11	0.656	1
PF	EV-33	64	11	0.552	1
PF	EV-34	64	11	0.194	1
PF	EV-35	64	11	0.406	1
PF	EV-36	64	11	0.311	1
PF	EV-37	64	11	0.466	1
PF	EV-38	64	11	0.457	1
PF	EV-39	64	11	0.188	1
PF	EV-40	64	11	0.103	0
PF	EV-41	64	11	0.417	1
PF	EV-42	64	11	0.429	1
PF	EV-1	64	12	0.265	1
PF	EV-2	64	12	0.245	1
PF	EV-3	64	12	0.244	1
PF	EV-4	64	12	0.526	1
PF	EV-5	64	12	0.303	1
PF	EV-6	64	12	0.165	1
PF	EV-7	64	12	0.278	1
PF	EV-8	64	12	0.216	1
PF	EV-9	64	12	0.257	1
PF	EV-10	64	12	0.415	1
PF	EV-11	64	12	0.325	1
PF	EV-12	64	12	0.299	1
PF	EV-13	64	12	0.509	1
PF	EV-14	64	12	0.196	1
PF	EV-15	64	12	0.531	1
PF	EV-16	64	12	0.484	1
PF	EV-17	64	12	0.517	1
PF	EV-18	64	12	0.5	1
PF	EV-19	64	12	0.479	1
PF	EV-20	64	12	0.284	1
PF	EV-21	64	12	0.312	1
PF	EV-22	64	12	0.512	1
PF	EV-23	64	12	0.424	1
PF	EV-24	64	12	0.238	1
PF	EV-25	64	12	0.537	1
PF	EV-26	64	12	0.42	1
PF	EV-27	64	12	0.51	1
PF	EV-28	64	12	0.284	1
PF	EV-29	64	12	0.157	1
PF	EV-30	64	12	0.195	1
PF	EV-31	64	12	0.403	1
PF	EV-32	64	12	0.565	1
PF	EV-33	64	12	0.347	1
PF	EV-34	64	12	0.43	1
PF	EV-35	64	12	0.568	1
PF	EV-36	64	12	0.415	1
PF	EV-37	64	12	0.383	1
PF	EV-38	64	12	0.283	1
PF	EV-39	64	12	0.166	1
PF	EV-40	64	12	0.094	0
PF	EV-41	64	12	0.374	1
PF	EV-42	64	12	0.281	1
PF	EV-1	80	13	0.274	1
PF	EV-2	80	13	0.161	1
PF	EV-3	80	13	0.545	1
PF	EV-4	80	13	0.263	1
PF	EV-5	80	13	0.28	1
PF	EV-6	80	13	0.416	1
PF	EV-7	80	13	0.181	1
PF	EV-8	80	13	0.452	1
PF	EV-9	80	13	0.605	1
PF	EV-10	80	13	0.338	1
PF	EV-11	80	13	0.32	1
PF	EV-12	80	13	0.363	1
PF	EV-13	80	13	0.615	1
PF	EV-14	80	13	0.278	1
PF	EV-15	80	13	0.366	1
PF	EV-16	80	13	0.38	1
PF	EV-17	80	13	0.5	1
PF	EV-18	80	13	0.45	1
PF	EV-19	80	13	0.362	1
PF	EV-20	80	13	0.32	1
PF	EV-21	80	13	0.479	1
PF	EV-22	80	13	0.169	1
PF	EV-23	80	13	0.472	1
PF	EV-24	80	13	0.158	1
PF	EV-25	80	13	0.522	1
PF	EV-26	80	13	0.453	1
PF	EV-27	80	13	0.479	1
PF	EV-28	80	13	0.611	1
PF	EV-29	80	13	0.154	1
PF	EV-30	80	13	0.169	1
PF	EV-31	80	13	0.171	1
PF	EV-32	80	13	0.387	1
PF	EV-33	80	13	0.432	1
PF	EV-34	80	13	0.578	1
PF	EV-35	80	13	0.714	1
PF	EV-36	80	13	0.474	1
PF	EV-37	80	13	0.241	1
PF	EV-38	80	13	0.267	1
PF	EV-39	80	13	0.465	1
PF	EV-40	80	13	0.108	0
PF	EV-41	80	13	0.277	1
PF	EV-42	80	13	0.185	1
PF	EV-1	80	14	0.272	1
PF	EV-2	80	14	0.454	1
PF	EV-3	80	14	0.309	1
PF	EV-4	80	14	0.414	1
PF	EV-5	80	14	0.381	1
PF	EV-6	80	14	0.316	1
PF	EV-7	80	14	0.348	1
PF	EV-8	80	14	0.57	1
PF	EV-9	80	14	0.642	1
PF	EV-10	80	14	0.545	1
PF	EV-11	80	14	0.651	1
PF	EV-12	80	14	0.533	1
PF	EV-13	80	14	0.603	1
PF	EV-14	80	14	0.548	1
PF	EV-15	80	14	0.631	1
PF	EV-16	80	14	0.603	1
PF	EV-17	80	14	0.629	1
PF	EV-18	80	14	0.533	1
PF	EV-19	80	14	0.397	1
PF	EV-20	80	14	0.388	1
PF	EV-21	80	14	0.625	1
PF	EV-22	80	14	0.655	1
PF	EV-23	80	14	0.451	1
PF	EV-24	80	14	0.314	1
PF	EV-25	80	14	0.343	1
PF	EV-26	80	14	0.475	1
PF	EV-27	80	14	0.614	1
PF	EV-28	80	14	0.335	1
PF	EV-29	80	14	0.27	1
PF	EV-30	80	14	0.353	1
PF	EV-31	80	14	0.18	1
PF	EV-32	80	14	0.501	1
PF	EV-33	80	14	0.524	1
PF	EV-34	80	14	0.543	1
PF	EV-35	80	14	0.57	1
PF	EV-36	80	14	0.568	1
PF	EV-37	80	14	0.264	1
PF	EV-38	80	14	0.531	1
PF	EV-39	80	14	0.241	1
PF	EV-40	80	14	0.12	0
PF	EV-41	80	14	0.61	1
PF	EV-42	80	14	0.253	1
PF	EV-1	96	15	0.494	1
PF	EV-2	96	15	0.466	1
PF	EV-3	96	15	0.659	1
PF	EV-4	96	15	0.442	1
PF	EV-5	96	15	0.501	1
PF	EV-6	96	15	0.402	1
PF	EV-7	96	15	0.308	1
PF	EV-8	96	15	0.443	1
PF	EV-9	96	15	0.709	1
PF	EV-10	96	15	0.488	1
PF	EV-11	96	15	0.485	1
PF	EV-12	96	15	0.594	1
PF	EV-13	96	15	0.486	1
PF	EV-14	96	15	0.41	1
PF	EV-15	96	15	0.5	1
PF	EV-16	96	15	0.445	1
PF	EV-17	96	15	0.548	1
PF	EV-18	96	15	0.499	1
PF	EV-19	96	15	0.6	1
PF	EV-20	96	15	0.426	1
PF	EV-21	96	15	0.291	1
PF	EV-22	96	15	0.461	1
PF	EV-23	96	15	0.464	1
PF	EV-24	96	15	0.4	1
PF	EV-25	96	15	0.231	1
PF	EV-26	96	15	0.578	1
PF	EV-27	96	15	0.587	1
PF	EV-28	96	15	0.486	1
PF	EV-29	96	15	0.476	1
PF	EV-30	96	15	0.583	1
PF	EV-31	96	15	0.307	1
PF	EV-32	96	15	0.497	1
PF	EV-33	96	15	0.584	1
PF	EV-34	96	15	0.657	1
PF	EV-35	96	15	0.652	1
PF	EV-36	96	15	0.537	1
PF	EV-37	96	15	0.494	1
PF	EV-38	96	15	0.432	1
PF	EV-39	96	15	0.281	1
PF	EV-40	96	15	0.098	0
PF	EV-41	96	15	0.464	1
PF	EV-42	96	15	0.472	1
PF	EV-1	96	16	0.502	1
PF	EV-2	96	16	0.489	1
PF	EV-3	96	16	0.313	1
PF	EV-4	96	16	0.43	1
PF	EV-5	96	16	0.417	1
PF	EV-6	96	16	0.312	1
PF	EV-7	96	16	0.356	1
PF	EV-8	96	16	0.344	1
PF	EV-9	96	16	0.587	1
PF	EV-10	96	16	0.247	1
PF	EV-11	96	16	0.261	1
PF	EV-12	96	16	0.473	1
PF	EV-13	96	16	0.432	1
PF	EV-14	96	16	0.438	1
PF	EV-15	96	16	0.661	1
PF	EV-16	96	16	0.33	1
PF	EV-17	96	16	0.533	1
PF	EV-18	96	16	0.272	1
PF	EV-19	96	16	0.496	1
PF	EV-20	96	16	0.34	1
PF	EV-21	96	16	0.571	1
PF	EV-22	96	16	0.451	1
PF	EV-23	96	16	0.335	1
PF	EV-24	96	16	0.33	1
PF	EV-25	96	16	0.538	1
PF	EV-26	96	16	0.701	1
PF	EV-27	96	16	0.586	1
PF	EV-28	96	16	0.26	1
PF	EV-29	96	16	0.531	1
PF	EV-30	96	16	0.328	1
PF	EV-31	96	16	0.304	1
PF	EV-32	96	16	0.421	1
PF	EV-33	96	16	0.464	1
PF	EV-34	96	16	0.513	1
PF	EV-35	96	16	0.33	1
PF	EV-36	96	16	0.552	1
PF	EV-37	96	16	0.442	1
PF	EV-38	96	16	0.484	1
PF	EV-39	96	16	0.177	1
PF	EV-40	96	16	0.114	0
PF	EV-41	96	16	0.429	1
PF	EV-42	96	16	0.341	1
PF	EV-1	128	17	0.414	1
PF	EV-2	128	17	0.437	1
PF	EV-3	128	17	0.575	1
PF	EV-4	128	17	0.495	1
PF	EV-5	128	17	0.459	1
PF	EV-6	128	17	0.21	1
PF	EV-7	128	17	0.64	1
PF	EV-8	128	17	0.394	1
PF	EV-9	128	17	0.531	1
PF	EV-10	128	17	0.338	1
PF	EV-11	128	17	0.247	1
PF	EV-12	128	17	0.367	1
PF	EV-13	128	17	0.52	1
PF	EV-14	128	17	0.346	1
PF	EV-15	128	17	0.621	1
PF	EV-16	128	17	0.433	1
PF	EV-17	128	17	0.541	1
PF	EV-18	128	17	0.356	1
PF	EV-19	128	17	0.545	1
PF	EV-20	128	17	0.403	1
PF	EV-21	128	17	0.417	1
PF	EV-22	128	17	0.395	1
PF	EV-23	128	17	0.263	1
PF	EV-24	128	17	0.312	1
PF	EV-25	128	17	0.911	1
PF	EV-26	128	17	0.566	1
PF	EV-27	128	17	0.574	1
PF	EV-28	128	17	0.368	1
PF	EV-29	128	17	0.351	1
PF	EV-30	128	17	0.196	1
PF	EV-31	128	17	0.389	1
PF	EV-32	128	17	0.345	1
PF	EV-33	128	17	0.431	1
PF	EV-34	128	17	0.437	1
PF	EV-35	128	17	0.326	1
PF	EV-36	128	17	0.371	1
PF	EV-37	128	17	0.425	1
PF	EV-38	128	17	0.643	1
PF	EV-39	128	17	0.156	1
PF	EV-40	128	17	0.124	0
PF	EV-41	128	17	0.35	1
PF	EV-42	128	17	0.291	1
PF	EV-1	128	18	0.369	1
PF	EV-2	128	18	0.527	1
PF	EV-3	128	18	0.274	1
PF	EV-4	128	18	0.35	1
PF	EV-5	128	18	0.353	1
PF	EV-6	128	18	0.145	0
PF	EV-7	128	18	0.276	1
PF	EV-8	128	18	0.502	1
PF	EV-9	128	18	0.467	1
PF	EV-10	128	18	0.627	1
PF	EV-11	128	18	0.41	1
PF	EV-12	128	18	0.263	1
PF	EV-13	128	18	0.385	1
PF	EV-14	128	18	0.346	1
PF	EV-15	128	18	0.488	1
PF	EV-16	128	18	0.411	1
PF	EV-17	128	18	0.538	1
PF	EV-18	128	18	0.419	1
PF	EV-19	128	18	0.394	1
PF	EV-20	128	18	0.357	1
PF	EV-21	128	18	0.356	1
PF	EV-22	128	18	0.484	1
PF	EV-23	128	18	0.316	1
PF	EV-24	128	18	0.383	1
PF	EV-25	128	18	0.446	1
PF	EV-26	128	18	0.445	1
PF	EV-27	128	18	0.487	1
PF	EV-28	128	18	0.188	1
PF	EV-29	128	18	0.423	1
PF	EV-30	128	18	0.17	1
PF	EV-31	128	18	0.247	1
PF	EV-32	128	18	0.368	1
PF	EV-33	128	18	0.372	1
PF	EV-34	128	18	0.313	1
PF	EV-35	128	18	0.345	1
PF	EV-36	128	18	0.315	1
PF	EV-37	128	18	0.363	1
PF	EV-38	128	18	0.446	1
PF	EV-39	128	18	0.113	0
PF	EV-40	128	18	0.128	0
PF	EV-41	128	18	0.256	1
PF	EV-42	128	18	0.229	1
PF	EV-1	160	19	0.276	1
PF	EV-2	160	19	0.316	1
PF	EV-3	160	19	0.499	1
PF	EV-4	160	19	0.268	1
PF	EV-5	160	19	0.242	1
PF	EV-6	160	19	0.089	0
PF	EV-7	160	19	0.175	1
PF	EV-8	160	19	0.446	1
PF	EV-9	160	19	0.557	1
PF	EV-10	160	19	0.328	1
PF	EV-11	160	19	0.154	1
PF	EV-12	160	19	0.164	1
PF	EV-13	160	19	0.24	1
PF	EV-14	160	19	0.304	1
PF	EV-15	160	19	0.486	1
PF	EV-16	160	19	0.392	1
PF	EV-17	160	19	0.52	1
PF	EV-18	160	19	0.287	1
PF	EV-19	160	19	0.422	1
PF	EV-20	160	19	0.439	1
PF	EV-21	160	19	0.295	1
PF	EV-22	160	19	0.472	1
PF	EV-23	160	19	0.416	1
PF	EV-24	160	19	0.498	1
PF	EV-25	160	19	0.237	1
PF	EV-26	160	19	0.441	1
PF	EV-27	160	19	0.54	1
PF	EV-28	160	19	0.155	1
PF	EV-29	160	19	0.425	1
PF	EV-30	160	19	0.154	1
PF	EV-31	160	19	0.136	0
PF	EV-32	160	19	0.436	1
PF	EV-33	160	19	0.39	1
PF	EV-34	160	19	0.334	1
PF	EV-35	160	19	0.263	1
PF	EV-36	160	19	0.273	1
PF	EV-37	160	19	0.223	1
PF	EV-38	160	19	0.317	1
PF	EV-39	160	19	0.09	0
PF	EV-40	160	19	0.123	0
PF	EV-41	160	19	0.333	1
PF	EV-42	160	19	0.207	1
PF	EV-1	160	20	0.451	1
PF	EV-2	160	20	0.25	1
PF	EV-3	160	20	0.439	1
PF	EV-4	160	20	0.204	1
PF	EV-5	160	20	0.155	1
PF	EV-6	160	20	0.077	0
PF	EV-7	160	20	0.229	1
PF	EV-8	160	20	0.354	1
PF	EV-9	160	20	0.441	1
PF	EV-10	160	20	0.17	1
PF	EV-11	160	20	0.154	1
PF	EV-12	160	20	0.156	1
PF	EV-13	160	20	0.202	1
PF	EV-14	160	20	0.212	1
PF	EV-15	160	20	0.429	1
PF	EV-16	160	20	0.254	1
PF	EV-17	160	20	0.479	1
PF	EV-18	160	20	0.271	1
PF	EV-19	160	20	0.514	1
PF	EV-20	160	20	0.401	1
PF	EV-21	160	20	0.276	1
PF	EV-22	160	20	0.562	1
PF	EV-23	160	20	0.329	1
PF	EV-24	160	20	0.329	1
PF	EV-25	160	20	0.177	1
PF	EV-26	160	20	0.544	1
PF	EV-27	160	20	0.539	1
PF	EV-28	160	20	0.221	1
PF	EV-29	160	20	0.354	1
PF	EV-30	160	20	0.158	1
PF	EV-31	160	20	0.094	0
PF	EV-32	160	20	0.47	1
PF	EV-33	160	20	0.332	1
PF	EV-34	160	20	0.362	1
PF	EV-35	160	20	0.325	1
PF	EV-36	160	20	0.27	1
PF	EV-37	160	20	0.206	1
PF	EV-38	160	20	0.527	1
PF	EV-39	160	20	0.079	0
PF	EV-40	160	20	0.115	0
PF	EV-41	160	20	0.478	1
PF	EV-42	160	20	0.296	1
PF	EV-1	224	21	0.245	1
PF	EV-2	224	21	0.229	1
PF	EV-3	224	21	0.292	1
PF	EV-4	224	21	0.157	1
PF	EV-5	224	21	0.151	1
PF	EV-6	224	21	0.075	0
PF	EV-7	224	21	0.187	1
PF	EV-8	224	21	0.208	1
PF	EV-9	224	21	0.311	1
PF	EV-10	224	21	0.152	1
PF	EV-11	224	21	0.178	1
PF	EV-12	224	21	0.138	0
PF	EV-13	224	21	0.223	1
PF	EV-14	224	21	0.154	1
PF	EV-15	224	21	0.318	1
PF	EV-16	224	21	0.175	1
PF	EV-17	224	21	0.32	1
PF	EV-18	224	21	0.196	1
PF	EV-19	224	21	0.344	1
PF	EV-20	224	21	0.336	1
PF	EV-21	224	21	0.361	1
PF	EV-22	224	21	0.621	1
PF	EV-23	224	21	0.201	1
PF	EV-24	224	21	0.235	1
PF	EV-25	224	21	0.157	1
PF	EV-26	224	21	0.358	1
PF	EV-27	224	21	0.523	1
PF	EV-28	224	21	0.214	1
PF	EV-29	224	21	0.218	1
PF	EV-30	224	21	0.178	1
PF	EV-31	224	21	0.08	0
PF	EV-32	224	21	0.296	1
PF	EV-33	224	21	0.314	1
PF	EV-34	224	21	0.235	1
PF	EV-35	224	21	0.173	1
PF	EV-36	224	21	0.257	1
PF	EV-37	224	21	0.309	1
PF	EV-38	224	21	0.151	1
PF	EV-39	224	21	0.076	0
PF	EV-40	224	21	0.106	0
PF	EV-41	224	21	0.199	1
PF	EV-42	224	21	0.231	1

## Sheet: Fig2B_data
Strain background	Strain	Number of transfers	Fluconazole concentration (µg/ml)
noPF	EV-01	1	4
noPF	EV-01	2	8
noPF	EV-01	3	16
noPF	EV-01	4	32
noPF	EV-01	5	32
noPF	EV-01	6	16
noPF	EV-01	7	40
noPF	EV-01	8	40
noPF	EV-01	9	60
noPF	EV-01	10	60
noPF	EV-01	11	75
noPF	EV-01	12	56.25
noPF	EV-01	13	56.25
noPF	EV-01	14	56.25
noPF	EV-01	15	28.125
noPF	EV-01	16	70.3125
noPF	EV-01	17	70.3125
noPF	EV-01	18	105.469
noPF	EV-02	1	4
noPF	EV-02	2	8
noPF	EV-02	3	16
noPF	EV-02	4	32
noPF	EV-02	5	32
noPF	EV-02	6	16
noPF	EV-02	7	24
noPF	EV-02	8	36
noPF	EV-02	9	54
noPF	EV-02	10	81
noPF	EV-02	11	101.25
noPF	EV-02	12	75.9375
noPF	EV-02	13	113.906
noPF	EV-02	14	113.906
noPF	EV-02	15	113.906
noPF	EV-02	16	170.859
noPF	EV-02	17	256.289
noPF	EV-02	18	256.289
noPF	EV-03	1	4
noPF	EV-03	2	8
noPF	EV-03	3	16
noPF	EV-03	4	32
noPF	EV-03	5	32
noPF	EV-03	6	16
noPF	EV-03	7	24
noPF	EV-03	8	36
noPF	EV-03	9	36
noPF	EV-03	10	36
noPF	EV-03	11	90
noPF	EV-03	12	67.5
noPF	EV-03	13	101.25
noPF	EV-03	14	101.25
noPF	EV-03	15	50.625
noPF	EV-03	16	126.562
noPF	EV-03	17	126.562
noPF	EV-03	18	189.844
noPF	EV-04	1	4
noPF	EV-04	2	8
noPF	EV-04	3	16
noPF	EV-04	4	32
noPF	EV-04	5	32
noPF	EV-04	6	16
noPF	EV-04	7	24
noPF	EV-04	8	36
noPF	EV-04	9	36
noPF	EV-04	10	54
noPF	EV-04	11	67.5
noPF	EV-04	12	50.625
noPF	EV-04	13	25.3125
noPF	EV-04	14	37.9688
noPF	EV-04	15	94.9219
noPF	EV-04	16	142.383
noPF	EV-04	17	142.383
noPF	EV-04	18	213.574
noPF	EV-05	1	4
noPF	EV-05	2	8
noPF	EV-05	3	16
noPF	EV-05	4	32
noPF	EV-05	5	32
noPF	EV-05	6	16
noPF	EV-05	7	8
noPF	EV-05	8	20
noPF	EV-05	9	20
noPF	EV-05	10	20
noPF	EV-05	11	15
noPF	EV-05	12	18.75
noPF	EV-05	13	28.125
noPF	EV-05	14	14.0625
noPF	EV-05	15	21.0938
noPF	EV-05	16	52.7344
noPF	EV-05	17	131.836
noPF	EV-05	18	197.754
noPF	EV-06	1	4
noPF	EV-06	2	8
noPF	EV-06	3	16
noPF	EV-06	4	32
noPF	EV-06	5	32
noPF	EV-06	6	32
noPF	EV-06	7	16
noPF	EV-06	8	40
noPF	EV-06	9	40
noPF	EV-06	10	100
noPF	EV-06	11	25
noPF	EV-06	12	62.5
noPF	EV-06	13	62.5
noPF	EV-06	14	93.75
noPF	EV-06	15	93.75
noPF	EV-06	16	140.625
noPF	EV-06	17	210.938
noPF	EV-06	18	210.938
noPF	EV-07	1	4
noPF	EV-07	2	8
noPF	EV-07	3	16
noPF	EV-07	4	32
noPF	EV-07	5	32
noPF	EV-07	6	32
noPF	EV-07	7	16
noPF	EV-07	8	40
noPF	EV-07	9	20
noPF	EV-07	10	50
noPF	EV-07	11	37.5
noPF	EV-07	12	93.75
noPF	EV-07	13	140.625
noPF	EV-07	14	140.625
noPF	EV-07	15	70.3125
noPF	EV-07	16	175.781
noPF	EV-07	17	175.781
noPF	EV-07	18	263.672
noPF	EV-08	1	4
noPF	EV-08	2	8
noPF	EV-08	3	16
noPF	EV-08	4	32
noPF	EV-08	5	32
noPF	EV-08	6	32
noPF	EV-08	7	16
noPF	EV-08	8	40
noPF	EV-08	9	20
noPF	EV-08	10	50
noPF	EV-08	11	37.5
noPF	EV-08	12	46.875
noPF	EV-08	13	117.188
noPF	EV-08	14	117.188
noPF	EV-08	15	117.188
noPF	EV-08	16	175.781
noPF	EV-08	17	175.781
noPF	EV-08	18	263.672
noPF	EV-09	1	4
noPF	EV-09	2	8
noPF	EV-09	3	16
noPF	EV-09	4	32
noPF	EV-09	5	32
noPF	EV-09	6	16
noPF	EV-09	7	16
noPF	EV-09	8	24
noPF	EV-09	9	12
noPF	EV-09	10	30
noPF	EV-09	11	30
noPF	EV-09	12	37.5
noPF	EV-09	13	56.25
noPF	EV-09	14	56.25
noPF	EV-09	15	28.125
noPF	EV-09	16	70.3125
noPF	EV-09	17	105.469
noPF	EV-09	18	105.469
noPF	EV-10	1	4
noPF	EV-10	2	8
noPF	EV-10	3	16
noPF	EV-10	4	32
noPF	EV-10	5	32
noPF	EV-10	6	32
noPF	EV-10	7	16
noPF	EV-10	8	24
noPF	EV-10	9	12
noPF	EV-10	10	30
noPF	EV-10	11	15
noPF	EV-10	12	18.75
noPF	EV-10	13	9.375
noPF	EV-10	14	23.4375
noPF	EV-10	15	11.7188
noPF	EV-10	16	29.2969
noPF	EV-10	17	29.2969
noPF	EV-10	18	43.9453
noPF mutator	EV-01	1	4
noPF mutator	EV-01	2	8
noPF mutator	EV-01	3	16
noPF mutator	EV-01	4	32
noPF mutator	EV-01	5	32
noPF mutator	EV-01	6	16
noPF mutator	EV-01	7	16
noPF mutator	EV-01	8	40
noPF mutator	EV-01	9	60
noPF mutator	EV-01	10	90
noPF mutator	EV-01	11	56.25
noPF mutator	EV-01	12	84.375
noPF mutator	EV-01	13	42.1875
noPF mutator	EV-01	14	42.1875
noPF mutator	EV-01	15	63.2812
noPF mutator	EV-01	16	94.9219
noPF mutator	EV-01	17	94.9219
noPF mutator	EV-01	18	142.383
noPF mutator	EV-02	1	4
noPF mutator	EV-02	2	8
noPF mutator	EV-02	3	16
noPF mutator	EV-02	4	32
noPF mutator	EV-02	5	32
noPF mutator	EV-02	6	16
noPF mutator	EV-02	7	16
noPF mutator	EV-02	8	24
noPF mutator	EV-02	9	36
noPF mutator	EV-02	10	54
noPF mutator	EV-02	11	67.5
noPF mutator	EV-02	12	50.625
noPF mutator	EV-02	13	50.625
noPF mutator	EV-02	14	50.625
noPF mutator	EV-02	15	50.625
noPF mutator	EV-02	16	126.562
noPF mutator	EV-02	17	126.562
noPF mutator	EV-02	18	316.406
noPF mutator	EV-03	1	4
noPF mutator	EV-03	2	8
noPF mutator	EV-03	3	16
noPF mutator	EV-03	4	32
noPF mutator	EV-03	5	32
noPF mutator	EV-03	6	16
noPF mutator	EV-03	7	16
noPF mutator	EV-03	8	24
noPF mutator	EV-03	9	24
noPF mutator	EV-03	10	36
noPF mutator	EV-03	11	45
noPF mutator	EV-03	12	56.25
noPF mutator	EV-03	13	140.625
noPF mutator	EV-03	14	140.625
noPF mutator	EV-03	15	140.625
noPF mutator	EV-03	16	210.938
noPF mutator	EV-03	17	210.938
noPF mutator	EV-03	18	316.406
noPF mutator	EV-04	1	4
noPF mutator	EV-04	2	8
noPF mutator	EV-04	3	16
noPF mutator	EV-04	4	48
noPF mutator	EV-04	5	48
noPF mutator	EV-04	6	24
noPF mutator	EV-04	7	24
noPF mutator	EV-04	8	24
noPF mutator	EV-04	9	36
noPF mutator	EV-04	10	54
noPF mutator	EV-04	11	40.5
noPF mutator	EV-04	12	50.625
noPF mutator	EV-04	13	126.562
noPF mutator	EV-04	14	126.562
noPF mutator	EV-04	15	126.562
noPF mutator	EV-04	16	126.562
noPF mutator	EV-04	17	189.844
noPF mutator	EV-04	18	189.844
noPF mutator	EV-05	1	4
noPF mutator	EV-05	2	8
noPF mutator	EV-05	3	16
noPF mutator	EV-05	4	48
noPF mutator	EV-05	5	48
noPF mutator	EV-05	6	24
noPF mutator	EV-05	7	24
noPF mutator	EV-05	8	36
noPF mutator	EV-05	9	36
noPF mutator	EV-05	10	54
noPF mutator	EV-05	11	54
noPF mutator	EV-05	12	67.5
noPF mutator	EV-05	13	33.75
noPF mutator	EV-05	14	50.625
noPF mutator	EV-05	15	50.625
noPF mutator	EV-05	16	75.9375
noPF mutator	EV-05	17	75.9375
noPF mutator	EV-05	18	113.906
noPF mutator	EV-06	1	4
noPF mutator	EV-06	2	8
noPF mutator	EV-06	3	16
noPF mutator	EV-06	4	32
noPF mutator	EV-06	5	32
noPF mutator	EV-06	6	16
noPF mutator	EV-06	7	16
noPF mutator	EV-06	8	24
noPF mutator	EV-06	9	36
noPF mutator	EV-06	10	54
noPF mutator	EV-06	11	27
noPF mutator	EV-06	12	33.75
noPF mutator	EV-06	13	33.75
noPF mutator	EV-06	14	50.625
noPF mutator	EV-06	15	75.9375
noPF mutator	EV-06	16	189.844
noPF mutator	EV-06	17	474.609
noPF mutator	EV-06	18	711.914
noPF mutator	EV-07	1	4
noPF mutator	EV-07	2	8
noPF mutator	EV-07	3	16
noPF mutator	EV-07	4	32
noPF mutator	EV-07	5	48
noPF mutator	EV-07	6	24
noPF mutator	EV-07	7	12
noPF mutator	EV-07	8	30
noPF mutator	EV-07	9	30
noPF mutator	EV-07	10	75
noPF mutator	EV-07	11	112.5
noPF mutator	EV-07	12	140.625
noPF mutator	EV-07	13	140.625
noPF mutator	EV-07	14	210.938
noPF mutator	EV-07	15	316.406
noPF mutator	EV-07	16	316.406
noPF mutator	EV-07	17	316.406
noPF mutator	EV-07	18	791.016
noPF mutator	EV-08	1	4
noPF mutator	EV-08	2	8
noPF mutator	EV-08	3	16
noPF mutator	EV-08	4	32
noPF mutator	EV-08	5	32
noPF mutator	EV-08	6	16
noPF mutator	EV-08	7	16
noPF mutator	EV-08	8	24
noPF mutator	EV-08	9	24
noPF mutator	EV-08	10	60
noPF mutator	EV-08	11	60
noPF mutator	EV-08	12	75
noPF mutator	EV-08	13	112.5
noPF mutator	EV-08	14	168.75
noPF mutator	EV-08	15	84.375
noPF mutator	EV-08	16	210.938
noPF mutator	EV-08	17	210.938
noPF mutator	EV-08	18	527.344
noPF mutator	EV-09	1	4
noPF mutator	EV-09	2	8
noPF mutator	EV-09	3	16
noPF mutator	EV-09	4	48
noPF mutator	EV-09	5	48
noPF mutator	EV-09	6	24
noPF mutator	EV-09	7	24
noPF mutator	EV-09	8	24
noPF mutator	EV-09	9	12
noPF mutator	EV-09	10	30
noPF mutator	EV-09	11	30
noPF mutator	EV-09	12	37.5
noPF mutator	EV-09	13	93.75
noPF mutator	EV-09	14	140.625
noPF mutator	EV-09	15	140.625
noPF mutator	EV-09	16	140.625
noPF mutator	EV-09	17	210.938
noPF mutator	EV-09	18	210.938
noPF mutator	EV-10	1	4
noPF mutator	EV-10	2	8
noPF mutator	EV-10	3	16
noPF mutator	EV-10	4	32
noPF mutator	EV-10	5	48
noPF mutator	EV-10	6	24
noPF mutator	EV-10	7	24
noPF mutator	EV-10	8	24
noPF mutator	EV-10	9	24
noPF mutator	EV-10	10	60
noPF mutator	EV-10	11	225
noPF mutator	EV-10	12	281.25
noPF mutator	EV-10	13	140.625
noPF mutator	EV-10	14	70.3125
noPF mutator	EV-10	15	175.781
noPF mutator	EV-10	16	439.453
noPF mutator	EV-10	17	659.18
noPF mutator	EV-10	18	659.18
PF	EV-01	1	4
PF	EV-01	2	16
PF	EV-01	3	48
PF	EV-01	4	48
PF	EV-01	5	48
PF	EV-01	6	24
PF	EV-01	7	12
PF	EV-01	8	30
PF	EV-01	9	45
PF	EV-01	10	45
PF	EV-01	11	56.25
PF	EV-01	12	42.1875
PF	EV-01	13	21.0938
PF	EV-01	14	31.6406
PF	EV-01	15	47.4609
PF	EV-01	16	71.1914
PF	EV-01	17	71.1914
PF	EV-01	18	71.1914
PF	EV-02	1	4
PF	EV-02	2	16
PF	EV-02	3	32
PF	EV-02	4	32
PF	EV-02	5	32
PF	EV-02	6	32
PF	EV-02	7	32
PF	EV-02	8	48
PF	EV-02	9	48
PF	EV-02	10	48
PF	EV-02	11	60
PF	EV-02	12	75
PF	EV-02	13	187.5
PF	EV-02	14	187.5
PF	EV-02	15	281.25
PF	EV-02	16	421.875
PF	EV-02	17	421.875
PF	EV-02	18	632.812
PF	EV-03	1	4
PF	EV-03	2	16
PF	EV-03	3	32
PF	EV-03	4	32
PF	EV-03	5	32
PF	EV-03	6	32
PF	EV-03	7	32
PF	EV-03	8	48
PF	EV-03	9	48
PF	EV-03	10	48
PF	EV-03	11	60
PF	EV-03	12	75
PF	EV-03	13	37.5
PF	EV-03	14	56.25
PF	EV-03	15	56.25
PF	EV-03	16	84.375
PF	EV-03	17	84.375
PF	EV-03	18	126.562
PF	EV-04	1	4
PF	EV-04	2	16
PF	EV-04	3	32
PF	EV-04	4	32
PF	EV-04	5	32
PF	EV-04	6	32
PF	EV-04	7	32
PF	EV-04	8	80
PF	EV-04	9	40
PF	EV-04	10	60
PF	EV-04	11	75
PF	EV-04	12	93.75
PF	EV-04	13	140.625
PF	EV-04	14	351.562
PF	EV-04	15	175.781
PF	EV-04	16	439.453
PF	EV-04	17	439.453
PF	EV-04	18	659.18
PF	EV-05	1	4
PF	EV-05	2	16
PF	EV-05	3	32
PF	EV-05	4	32
PF	EV-05	5	32
PF	EV-05	6	32
PF	EV-05	7	16
PF	EV-05	8	40
PF	EV-05	9	40
PF	EV-05	10	40
PF	EV-05	11	50
PF	EV-05	12	62.5
PF	EV-05	13	62.5
PF	EV-05	14	62.5
PF	EV-05	15	93.75
PF	EV-05	16	234.375
PF	EV-05	17	585.938
PF	EV-05	18	292.969
PF	EV-06	1	4
PF	EV-06	2	16
PF	EV-06	3	32
PF	EV-06	4	32
PF	EV-06	5	32
PF	EV-06	6	32
PF	EV-06	7	32
PF	EV-06	8	48
PF	EV-06	9	48
PF	EV-06	10	72
PF	EV-06	11	108
PF	EV-06	12	135
PF	EV-06	13	67.5
PF	EV-06	14	168.75
PF	EV-06	15	253.125
PF	EV-06	16	379.688
PF	EV-06	17	379.688
PF	EV-06	18	569.531
PF	EV-07	1	4
PF	EV-07	2	16
PF	EV-07	3	32
PF	EV-07	4	32
PF	EV-07	5	32
PF	EV-07	6	32
PF	EV-07	7	16
PF	EV-07	8	40
PF	EV-07	9	40
PF	EV-07	10	100
PF	EV-07	11	50
PF	EV-07	12	62.5
PF	EV-07	13	93.75
PF	EV-07	14	93.75
PF	EV-07	15	46.875
PF	EV-07	16	117.188
PF	EV-07	17	292.969
PF	EV-07	18	439.453
PF	EV-08	1	4
PF	EV-08	2	16
PF	EV-08	3	32
PF	EV-08	4	32
PF	EV-08	5	32
PF	EV-08	6	32
PF	EV-08	7	16
PF	EV-08	8	40
PF	EV-08	9	20
PF	EV-08	10	50
PF	EV-08	11	112.5
PF	EV-08	12	140.625
PF	EV-08	13	70.3125
PF	EV-08	14	175.781
PF	EV-08	15	263.672
PF	EV-08	16	395.508
PF	EV-08	17	395.508
PF	EV-08	18	593.262
PF	EV-09	1	4
PF	EV-09	2	16
PF	EV-09	3	32
PF	EV-09	4	32
PF	EV-09	5	32
PF	EV-09	6	32
PF	EV-09	7	16
PF	EV-09	8	40
PF	EV-09	9	20
PF	EV-09	10	50
PF	EV-09	11	50
PF	EV-09	12	62.5
PF	EV-09	13	62.5
PF	EV-09	14	93.75
PF	EV-09	15	140.625
PF	EV-09	16	351.562
PF	EV-09	17	527.344
PF	EV-09	18	527.344
PF	EV-10	1	4
PF	EV-10	2	16
PF	EV-10	3	32
PF	EV-10	4	32
PF	EV-10	5	64
PF	EV-10	6	32
PF	EV-10	7	16
PF	EV-10	8	40
PF	EV-10	9	20
PF	EV-10	10	50
PF	EV-10	11	37.5
PF	EV-10	12	46.875
PF	EV-10	13	23.4375
PF	EV-10	14	35.1562
PF	EV-10	15	52.7344
PF	EV-10	16	131.836
PF	EV-10	17	131.836
PF	EV-10	18	197.754
PF mutator	EV-01	1	4
PF mutator	EV-01	2	16
PF mutator	EV-01	3	32
PF mutator	EV-01	4	32
PF mutator	EV-01	5	32
PF mutator	EV-01	6	32
PF mutator	EV-01	7	48
PF mutator	EV-01	8	72
PF mutator	EV-01	9	108
PF mutator	EV-01	10	162
PF mutator	EV-01	11	101.25
PF mutator	EV-01	12	151.875
PF mutator	EV-01	13	75.9375
PF mutator	EV-01	14	189.844
PF mutator	EV-01	15	284.766
PF mutator	EV-01	16	427.148
PF mutator	EV-01	17	640.723
PF mutator	EV-01	18	961.084
PF mutator	EV-02	1	4
PF mutator	EV-02	2	16
PF mutator	EV-02	3	32
PF mutator	EV-02	4	32
PF mutator	EV-02	5	32
PF mutator	EV-02	6	32
PF mutator	EV-02	7	48
PF mutator	EV-02	8	72
PF mutator	EV-02	9	108
PF mutator	EV-02	10	108
PF mutator	EV-02	11	135
PF mutator	EV-02	12	202.5
PF mutator	EV-02	13	101.25
PF mutator	EV-02	14	151.875
PF mutator	EV-02	15	151.875
PF mutator	EV-02	16	227.812
PF mutator	EV-02	17	227.812
PF mutator	EV-02	18	341.719
PF mutator	EV-03	1	4
PF mutator	EV-03	2	16
PF mutator	EV-03	3	32
PF mutator	EV-03	4	64
PF mutator	EV-03	5	64
PF mutator	EV-03	6	32
PF mutator	EV-03	7	48
PF mutator	EV-03	8	72
PF mutator	EV-03	9	108
PF mutator	EV-03	10	162
PF mutator	EV-03	11	101.25
PF mutator	EV-03	12	253.125
PF mutator	EV-03	13	126.562
PF mutator	EV-03	14	316.406
PF mutator	EV-03	15	316.406
PF mutator	EV-03	16	474.609
PF mutator	EV-03	17	474.609
PF mutator	EV-03	18	711.914
PF mutator	EV-04	1	4
PF mutator	EV-04	2	16
PF mutator	EV-04	3	32
PF mutator	EV-04	4	64
PF mutator	EV-04	5	64
PF mutator	EV-04	6	32
PF mutator	EV-04	7	48
PF mutator	EV-04	8	72
PF mutator	EV-04	9	108
PF mutator	EV-04	10	162
PF mutator	EV-04	11	121.5
PF mutator	EV-04	12	182.25
PF mutator	EV-04	13	182.25
PF mutator	EV-04	14	182.25
PF mutator	EV-04	15	273.375
PF mutator	EV-04	16	410.062
PF mutator	EV-04	17	410.062
PF mutator	EV-04	18	410.062
PF mutator	EV-05	1	4
PF mutator	EV-05	2	16
PF mutator	EV-05	3	32
PF mutator	EV-05	4	64
PF mutator	EV-05	5	64
PF mutator	EV-05	6	32
PF mutator	EV-05	7	48
PF mutator	EV-05	8	72
PF mutator	EV-05	9	72
PF mutator	EV-05	10	108
PF mutator	EV-05	11	162
PF mutator	EV-05	12	202.5
PF mutator	EV-05	13	202.5
PF mutator	EV-05	14	303.75
PF mutator	EV-05	15	303.75
PF mutator	EV-05	16	455.625
PF mutator	EV-05	17	683.438
PF mutator	EV-05	18	683.438
PF mutator	EV-06	1	4
PF mutator	EV-06	2	16
PF mutator	EV-06	3	32
PF mutator	EV-06	4	64
PF mutator	EV-06	5	64
PF mutator	EV-06	6	32
PF mutator	EV-06	7	48
PF mutator	EV-06	8	72
PF mutator	EV-06	9	72
PF mutator	EV-06	10	108
PF mutator	EV-06	11	162
PF mutator	EV-06	12	405
PF mutator	EV-06	13	202.5
PF mutator	EV-06	14	303.75
PF mutator	EV-06	15	455.625
PF mutator	EV-06	16	683.438
PF mutator	EV-06	17	683.438
PF mutator	EV-06	18	1025.16
PF mutator	EV-07	1	4
PF mutator	EV-07	2	16
PF mutator	EV-07	3	32
PF mutator	EV-07	4	64
PF mutator	EV-07	5	64
PF mutator	EV-07	6	32
PF mutator	EV-07	7	48
PF mutator	EV-07	8	72
PF mutator	EV-07	9	72
PF mutator	EV-07	10	108
PF mutator	EV-07	11	108
PF mutator	EV-07	12	135
PF mutator	EV-07	13	135
PF mutator	EV-07	14	202.5
PF mutator	EV-07	15	202.5
PF mutator	EV-07	16	303.75
PF mutator	EV-07	17	455.625
PF mutator	EV-07	18	683.438
PF mutator	EV-08	1	4
PF mutator	EV-08	2	16
PF mutator	EV-08	3	32
PF mutator	EV-08	4	64
PF mutator	EV-08	5	64
PF mutator	EV-08	6	32
PF mutator	EV-08	7	48
PF mutator	EV-08	8	72
PF mutator	EV-08	9	36
PF mutator	EV-08	10	90
PF mutator	EV-08	11	45
PF mutator	EV-08	12	112.5
PF mutator	EV-08	13	168.75
PF mutator	EV-08	14	168.75
PF mutator	EV-08	15	253.125
PF mutator	EV-08	16	379.688
PF mutator	EV-08	17	569.531
PF mutator	EV-08	18	854.297
PF mutator	EV-09	1	4
PF mutator	EV-09	2	16
PF mutator	EV-09	3	32
PF mutator	EV-09	4	64
PF mutator	EV-09	5	64
PF mutator	EV-09	6	64
PF mutator	EV-09	7	96
PF mutator	EV-09	8	144
PF mutator	EV-09	9	72
PF mutator	EV-09	10	180
PF mutator	EV-09	11	135
PF mutator	EV-09	12	202.5
PF mutator	EV-09	13	101.25
PF mutator	EV-09	14	151.875
PF mutator	EV-09	15	227.812
PF mutator	EV-09	16	341.719
PF mutator	EV-09	17	512.578
PF mutator	EV-09	18	256.289
PF mutator	EV-10	1	4
PF mutator	EV-10	2	16
PF mutator	EV-10	3	32
PF mutator	EV-10	4	64
PF mutator	EV-10	5	64
PF mutator	EV-10	6	32
PF mutator	EV-10	7	48
PF mutator	EV-10	8	72
PF mutator	EV-10	9	72
PF mutator	EV-10	10	108
PF mutator	EV-10	11	40.5
PF mutator	EV-10	12	101.25
PF mutator	EV-10	13	101.25
PF mutator	EV-10	14	151.875
PF mutator	EV-10	15	151.875
PF mutator	EV-10	16	379.688
PF mutator	EV-10	17	379.688
PF mutator	EV-10	18	569.531

## Sheet: Fig2C_data
Strain background	Strain	Relative mean of expression	Relative CV of expression
noPF	AN	0.987693	0.941214
noPF	AN	0.992186	0.915043
noPF	AN	0.999926	0.999238
noPF	AN	1.00359	1.04143
noPF	AN	0.996554	0.928113
noPF	AN	1.00602	0.907252
noPF	AN	0.94071	1.05455
noPF	AN	0.948168	1.0642
noPF	AN	1.03166	0.984989
noPF	AN	1.03229	1.04696
noPF	AN	1.02004	1.05354
noPF	AN	1.05438	1.06418
noPF	EV	1.1619	1.57947
noPF	EV	1.31667	1.6207
noPF	EV	1.09875	1.7434
noPF	EV	1.18643	1.27731
noPF	EV	1.20563	1.18034
noPF	EV	1.11237	1.30253
noPF	EV	1.10896	1.46717
noPF	EV	0.918749	2.0285
noPF	EV	1.2427	1.15797
noPF	EV	1.06998	2.54712
noPF	EV	1.25405	1.26636
noPF	EV	1.28456	1.41844
noPF	EV	1.00443	1.74756
noPF	EV	1.15975	1.33089
noPF	EV	1.12155	1.16858
noPF	EV	0.985416	2.23751
noPF	EV	1.29847	1.23831
noPF	EV	1.17536	1.44994
noPF	EV	1.26111	1.2512
noPF	EV	1.17768	1.37548
noPF	EV	1.2226	1.13785
noPF	EV	1.27419	1.77765
noPF	EV	1.15603	1.55553
noPF	EV	1.14068	1.79992
noPF	EV	1.24935	1.93643
PF	AN	0.987274	1.06469
PF	AN	0.994508	1.06585
PF	AN	1.09076	0.954578
PF	AN	1.0151	1.05704
PF	AN	0.961877	1.11333
PF	AN	1.02261	0.937459
PF	AN	0.982717	0.936012
PF	AN	1.02217	0.905423
PF	AN	1.0046	0.941424
PF	AN	0.996955	0.960283
PF	AN	0.96508	1.03536
PF	AN	0.974136	0.967671
PF	EV	1.00818	1.06379
PF	EV	0.872938	0.949662
PF	EV	0.916248	0.972543
PF	EV	0.991097	1.09772
PF	EV	1.1223	0.942503
PF	EV	1.11228	0.968709
PF	EV	0.873413	1.02569
PF	EV	0.842328	1.23895
PF	EV	1.00733	1.0103
PF	EV	0.895292	0.998054
PF	EV	1.05636	1.06173
PF	EV	0.966981	1.08029
PF	EV	1.10387	1.13975
PF	EV	1.0852	1.10589
PF	EV	1.00255	1.13724
PF	EV	1.17794	0.929024
PF	EV	1.09424	1.08906
PF	EV	1.17262	1.01792
PF	EV	1.0278	1.28756
PF	EV	1.04791	1.19414
PF	EV	0.964214	1.27157
PF	EV	0.970722	1.18931
PF	EV	1.13737	0.969356
PF	EV	0.854377	1.17248
PF	EV	1.18596	0.947041
PF	EV	1.19847	1.04676
	BLANK
	BLANK
	BLANK
	BLANK
	BLANK
	BLANK
	BLANK
	BLANK
	BLANK
	BLANK
	BLANK
	BLANK
	BLANK
	BLANK
	BLANK
	BLANK
	BLANK
	BLANK
	BLANK
	BLANK
	BLANK
	BLANK
	BLANK
	BLANK
	BLANK
	BLANK
	BLANK
	BLANK
	BLANK
	BLANK
	BLANK
	BLANK
	BLANK
	BLANK
	BLANK
	BLANK
	BLANK
	BLANK
	BLANK
	BLANK
	BLANK
	BLANK
	BLANK
	BLANK
	BLANK
	BLANK
	BLANK
	BLANK
	BLANK
	BLANK
	BLANK
	BLANK
	BLANK
	BLANK
	BLANK
	BLANK
	BLANK
	BLANK
	BLANK
	BLANK
	BLANK
	BLANK
	BLANK
	BLANK
	BLANK
	BLANK
	BLANK
	BLANK
	BLANK
	BLANK
	BLANK
	BLANK
	BLANK
	BLANK
	BLANK
	BLANK
	BLANK
	BLANK
	BLANK
	BLANK
	BLANK
	BLANK
	BLANK
	BLANK
	BLANK
	BLANK
	BLANK
	BLANK
	BLANK
	BLANK
	BLANK
	BLANK
	BLANK
	BLANK
	BLANK
	BLANK
	BLANK
	BLANK
	BLANK
	BLANK
	BLANK
	BLANK
	BLANK
	BLANK
	BLANK
	BLANK
	BLANK
	BLANK
	BLANK
	BLANK
	BLANK
	BLANK
	BLANK
	BLANK
	BLANK
	BLANK
	BLANK
	BLANK
	BLANK
	BLANK
	BLANK
	BLANK
	BLANK
	BLANK
	BLANK
	BLANK
	BLANK
	BLANK
	BLANK
	BLANK
	BLANK
	BLANK
	BLANK
	BLANK
	BLANK
	BLANK
	BLANK
	BLANK
	BLANK
	BLANK
	BLANK
	BLANK
	BLANK
	BLANK
	BLANK
	BLANK
	BLANK
	BLANK
	BLANK
	BLANK
	BLANK
	BLANK
	BLANK
	BLANK
	BLANK
	BLANK
	BLANK
	BLANK
	BLANK
	BLANK
	BLANK
	BLANK
	BLANK
	BLANK
	BLANK
	BLANK
	BLANK
	BLANK
	BLANK
	BLANK
	BLANK
	BLANK
	BLANK
	BLANK
	BLANK
	BLANK
	BLANK
	BLANK
	BLANK
	BLANK
	BLANK
	BLANK
	BLANK
	BLANK
	BLANK
	BLANK
	BLANK
	BLANK
	BLANK
	BLANK
	BLANK
	BLANK
	BLANK
	BLANK
	BLANK
	BLANK
	BLANK
	BLANK
	BLANK
	BLANK
	BLANK
	BLANK
	BLANK
	BLANK
	BLANK
	BLANK
	BLANK
	BLANK
	BLANK
	BLANK
	BLANK
	BLANK
	BLANK
	BLANK
	BLANK
	BLANK
	BLANK
	BLANK
	BLANK
	BLANK
	BLANK
	BLANK
	BLANK
	BLANK
	BLANK
	BLANK
	BLANK
	BLANK
	BLANK
	BLANK
	BLANK
	BLANK
	BLANK
	BLANK
	BLANK
	BLANK
	BLANK
	BLANK
	BLANK
	BLANK
	BLANK
	BLANK
	BLANK
	BLANK
	BLANK
	BLANK
	BLANK
	BLANK
	BLANK
	BLANK
	BLANK
	BLANK
	BLANK
	BLANK
	BLANK
	BLANK
	BLANK
	BLANK
	BLANK
	BLANK
	BLANK
	BLANK
	BLANK
	BLANK
	BLANK
	BLANK
	BLANK
	BLANK
	BLANK
	BLANK
	BLANK
	BLANK
	BLANK
	BLANK
	BLANK
	BLANK
	BLANK
	BLANK
	BLANK
	BLANK
	BLANK
	BLANK
	BLANK
	BLANK
	BLANK
	BLANK
	BLANK
	BLANK
	BLANK
	BLANK
	BLANK
	BLANK
	BLANK
	BLANK
	BLANK
	BLANK
	BLANK
	BLANK
	BLANK
	BLANK
	BLANK
	BLANK
	BLANK
	BLANK
	BLANK
	BLANK
	BLANK
	BLANK
	BLANK
	BLANK
	BLANK
	BLANK
	BLANK
	BLANK
	BLANK
	BLANK
	BLANK
	BLANK
	BLANK
	BLANK
	BLANK
	BLANK
	BLANK
	BLANK
	BLANK
	BLANK
	BLANK
	BLANK
	BLANK
	BLANK
	BLANK
	BLANK
	BLANK
	BLANK
	BLANK
	BLANK
	BLANK
	BLANK
	BLANK
	BLANK
	BLANK
	BLANK
	BLANK
	BLANK
	BLANK
	BLANK
	BLANK
	BLANK
	BLANK
	BLANK
	BLANK
	BLANK
	BLANK
	BLANK
	BLANK
	BLANK
	BLANK
	BLANK
	BLANK
	BLANK
	BLANK
	BLANK
	BLANK
	BLANK
	BLANK
	BLANK
	BLANK
	BLANK
	BLANK
	BLANK
	BLANK
	BLANK
	BLANK
	BLANK
	BLANK
	BLANK
	BLANK
	BLANK
	BLANK
	BLANK
	BLANK
	BLANK
	BLANK
	BLANK
	BLANK
	BLANK
	BLANK
	BLANK
	BLANK
	BLANK
	BLANK
	BLANK
	BLANK
	BLANK
	BLANK
	BLANK
	BLANK
	BLANK
	BLANK
	BLANK
	BLANK
	BLANK
	BLANK
	BLANK
	BLANK
	BLANK
	BLANK
	BLANK
	BLANK
	BLANK
	BLANK
	BLANK
	BLANK
	BLANK
	BLANK
	BLANK
	BLANK
	BLANK
	BLANK
	BLANK
	BLANK
	BLANK
	BLANK
	BLANK
	BLANK
	BLANK
	BLANK
	BLANK
	BLANK
	BLANK
	BLANK
	BLANK
	BLANK
	BLANK
	BLANK
	BLANK
	BLANK
	BLANK
	BLANK
	BLANK
	BLANK
	BLANK
	BLANK
	BLANK
	BLANK
	BLANK
	BLANK
	BLANK
	BLANK
	BLANK
	BLANK
	BLANK
	BLANK
	BLANK
	BLANK
	BLANK
	BLANK
	BLANK
	BLANK
	BLANK
	ancestor
	ancestor
	ancestor
	ancestor
	ancestor
	ancestor
	ancestor
	ancestor
	ancestor
	ancestor
	ancestor
	ancestor
	ancestor
	ancestor
	ancestor
	ancestor
	ancestor
	ancestor
	ancestor
	ancestor
	ancestor
	ancestor
	ancestor
	ancestor
	ancestor
	ancestor
	ancestor
	ancestor
	ancestor
	ancestor
	ancestor
	ancestor
	ancestor
	ancestor
	ancestor
	ancestor
	ancestor
	ancestor
	ancestor
	ancestor
	ancestor
	ancestor
	ancestor
	ancestor
	ancestor
	ancestor
	ancestor
	ancestor
	BLANK
	BLANK
	BLANK
	BLANK
	BLANK
	BLANK
	BLANK
	BLANK
	BLANK
	BLANK
	BLANK
	BLANK
	BLANK
	BLANK
	BLANK
	BLANK
	BLANK
	BLANK
	BLANK
	BLANK
	BLANK
	BLANK
	BLANK
	BLANK
	BLANK
	BLANK
	BLANK
	BLANK
	BLANK
	BLANK
	BLANK
	BLANK
	BLANK
	BLANK
	BLANK
	BLANK
	BLANK
	BLANK
	BLANK
	BLANK
	BLANK
	BLANK
	BLANK
	BLANK
	BLANK
	BLANK
	BLANK
	BLANK
	BLANK
	BLANK
	BLANK
	BLANK
	BLANK
	BLANK
	BLANK
	BLANK
	BLANK
	BLANK
	BLANK
	BLANK
	BLANK
	BLANK
	BLANK
	BLANK
	BLANK
	BLANK
	BLANK
	BLANK
	BLANK
	BLANK
	BLANK
	BLANK
	BLANK
	BLANK
	BLANK
	BLANK
	BLANK
	BLANK
	BLANK
	BLANK
	BLANK
	BLANK
	BLANK
	BLANK
	BLANK
	BLANK
	BLANK
	BLANK
	BLANK
	BLANK
	BLANK
	BLANK
	BLANK
	BLANK
	BLANK
	BLANK
	BLANK
	BLANK
	BLANK
	BLANK
	BLANK
	BLANK
	BLANK
	BLANK
	BLANK
	BLANK
	BLANK
	BLANK
	evolved
	evolved
	evolved
	evolved
	evolved
	evolved
	evolved
	evolved
	evolved
	evolved
	evolved
	evolved
	evolved
	evolved
	evolved
	evolved
	evolved
	evolved
	evolved
	evolved
	evolved
	evolved
	evolved
	evolved
	evolved
	evolved
	evolved
	evolved
	evolved
	evolved
	evolved
	evolved
	evolved
	evolved
	evolved
	evolved
	ancestor
	ancestor
	ancestor
	ancestor
	ancestor
	ancestor
	ancestor
	ancestor
	ancestor
	ancestor
	ancestor
	ancestor
	ancestor
	ancestor
	ancestor
	ancestor
	ancestor
	ancestor
	ancestor
	ancestor
	ancestor
	ancestor
	ancestor
	ancestor
	ancestor
	ancestor
	ancestor
	ancestor
	ancestor
	ancestor
	ancestor
	ancestor
	ancestor
	ancestor
	ancestor
	ancestor
	ancestor
	ancestor
	ancestor
	ancestor
	ancestor
	ancestor
	ancestor
	ancestor
	ancestor
	ancestor
	ancestor
	ancestor
	BLANK
	BLANK
	BLANK
	BLANK
	BLANK
	BLANK
	BLANK
	BLANK
	BLANK
	BLANK
	BLANK
	BLANK
	BLANK
	BLANK
	BLANK
	BLANK
	BLANK
	BLANK
	BLANK
	BLANK
	BLANK
	BLANK
	BLANK
	BLANK
	BLANK
	BLANK
	BLANK
	BLANK
	BLANK
	BLANK
	BLANK
	BLANK
	BLANK
	BLANK
	BLANK
	BLANK
	BLANK
	BLANK
	BLANK
	BLANK
	BLANK
	BLANK
	BLANK
	BLANK
	BLANK
	BLANK
	BLANK
	BLANK
	BLANK
	BLANK
	BLANK
	BLANK
	BLANK
	BLANK
	BLANK
	BLANK
	BLANK
	BLANK
	BLANK
	BLANK
	BLANK
	BLANK
	BLANK
	BLANK
	BLANK
	BLANK
	BLANK
	BLANK
	BLANK
	BLANK
	BLANK
	BLANK
	BLANK
	BLANK
	BLANK
	BLANK
	BLANK
	BLANK
	BLANK
	BLANK
	BLANK
	BLANK
	BLANK
	BLANK
	BLANK
	BLANK
	BLANK
	BLANK
	BLANK
	BLANK
	BLANK
	BLANK
	BLANK
	BLANK
	BLANK
	BLANK
	BLANK
	BLANK
	BLANK
	BLANK
	BLANK
	BLANK
	BLANK
	BLANK
	BLANK
	BLANK
	BLANK
	BLANK
	evolved
	evolved
	evolved
	evolved
	evolved
	evolved
	evolved
	evolved
	evolved
	evolved
	evolved
	evolved
	evolved
	evolved
	evolved
	evolved
	evolved
	evolved
	evolved
	evolved
	evolved
	evolved
	evolved
	evolved
	evolved
	evolved
	evolved
	evolved
	evolved
	evolved
	evolved
	evolved
	evolved
	evolved
	evolved
	evolved
	ancestor
	ancestor
	ancestor
	ancestor
	ancestor
	ancestor
	ancestor
	ancestor
	ancestor
	ancestor
	ancestor
	ancestor
	ancestor
	ancestor
	ancestor
	ancestor
	ancestor
	ancestor
	ancestor
	ancestor
	ancestor
	ancestor
	ancestor
	ancestor
	ancestor
	ancestor
	ancestor
	ancestor
	ancestor
	ancestor
	ancestor
	ancestor
	ancestor
	ancestor
	ancestor
	ancestor
	ancestor
	ancestor
	ancestor
	ancestor
	ancestor
	ancestor
	ancestor
	ancestor
	ancestor
	ancestor
	ancestor
	ancestor
	BLANK
	BLANK
	BLANK
	BLANK
	BLANK
	BLANK
	BLANK
	BLANK
	BLANK
	BLANK
	BLANK
	BLANK
	BLANK
	BLANK
	BLANK
	BLANK
	BLANK
	BLANK
	BLANK
	BLANK
	BLANK
	BLANK
	BLANK
	BLANK
	BLANK
	BLANK
	BLANK
	BLANK
	BLANK
	BLANK
	BLANK
	BLANK
	BLANK
	BLANK
	BLANK
	BLANK
	BLANK
	BLANK
	BLANK
	BLANK
	BLANK
	BLANK
	BLANK
	BLANK
	BLANK
	BLANK
	BLANK
	BLANK
	BLANK
	BLANK
	BLANK
	BLANK
	BLANK
	BLANK
	BLANK
	BLANK
	BLANK
	BLANK
	BLANK
	BLANK
	BLANK
	BLANK
	BLANK
	BLANK
	BLANK
	BLANK
	BLANK
	BLANK
	BLANK
	BLANK
	BLANK
	BLANK
	BLANK
	BLANK
	BLANK
	BLANK
	BLANK
	BLANK
	BLANK
	BLANK
	BLANK
	BLANK
	BLANK
	BLANK
	BLANK
	BLANK
	BLANK
	BLANK
	BLANK
	BLANK
	BLANK
	BLANK
	BLANK
	BLANK
	BLANK
	BLANK
	BLANK
	BLANK
	BLANK
	BLANK
	BLANK
	BLANK
	BLANK
	BLANK
	BLANK
	BLANK
	BLANK
	BLANK
	evolved
	evolved
	evolved
	evolved
	evolved
	evolved
	evolved
	evolved
	evolved
	evolved
	evolved
	evolved
	evolved
	evolved
	evolved
	evolved
	evolved
	evolved
	evolved
	evolved
	evolved
	evolved
	evolved
	evolved
	evolved
	evolved
	evolved
	evolved
	evolved
	evolved
	evolved
	evolved
	evolved
	evolved
	evolved
	evolved
	ancestor
	ancestor
	ancestor
	ancestor
	ancestor
	ancestor
	ancestor
	ancestor
	ancestor
	ancestor
	ancestor
	ancestor
	ancestor
	ancestor
	ancestor
	ancestor
	ancestor
	ancestor
	ancestor
	ancestor
	ancestor
	ancestor
	ancestor
	ancestor
	ancestor
	ancestor
	ancestor
	ancestor
	ancestor
	ancestor
	ancestor
	ancestor
	ancestor
	ancestor
	ancestor
	ancestor
	ancestor
	ancestor
	ancestor
	ancestor
	ancestor
	ancestor
	ancestor
	ancestor
	ancestor
	ancestor
	ancestor
	ancestor
	BLANK
	BLANK
	BLANK
	BLANK
	BLANK
	BLANK
	BLANK
	BLANK
	BLANK
	BLANK
	BLANK
	BLANK
	BLANK
	BLANK
	BLANK
	BLANK
	BLANK
	BLANK
	BLANK
	BLANK
	BLANK
	BLANK
	BLANK
	BLANK
	BLANK
	BLANK
	BLANK
	BLANK
	BLANK
	BLANK
	BLANK
	BLANK
	BLANK
	BLANK
	BLANK
	BLANK
	BLANK
	BLANK
	BLANK
	BLANK
	BLANK
	BLANK
	BLANK
	BLANK
	BLANK
	BLANK
	BLANK
	BLANK
	BLANK
	BLANK
	BLANK
	BLANK
	BLANK
	BLANK
	BLANK
	BLANK
	BLANK
	BLANK
	BLANK
	BLANK
	BLANK
	BLANK
	BLANK
	BLANK
	BLANK
	BLANK
	BLANK
	BLANK
	BLANK
	BLANK
	BLANK
	BLANK
	BLANK
	BLANK
	BLANK
	BLANK
	BLANK
	BLANK
	BLANK
	BLANK
	BLANK
	BLANK
	BLANK
	BLANK
	BLANK
	BLANK
	BLANK
	BLANK
	BLANK
	BLANK
	BLANK
	BLANK
	BLANK
	BLANK
	BLANK
	BLANK
	BLANK
	BLANK
	BLANK
	BLANK
	BLANK
	BLANK
	BLANK
	BLANK
	BLANK
	BLANK
	BLANK
	BLANK
	evolved
	evolved
	evolved
	evolved
	evolved
	evolved
	evolved
	evolved
	evolved
	evolved
	evolved
	evolved
	evolved
	evolved
	evolved
	evolved
	evolved
	evolved
	evolved
	evolved
	evolved
	evolved
	evolved
	evolved
	evolved
	evolved
	evolved
	evolved
	evolved
	evolved
	evolved
	evolved
	evolved
	evolved
	evolved
	evolved
	ancestor
	ancestor
	ancestor
	ancestor
	ancestor
	ancestor
	ancestor
	ancestor
	ancestor
	ancestor
	ancestor
	ancestor
	ancestor
	ancestor
	ancestor
	ancestor
	ancestor
	ancestor
	ancestor
	ancestor
	ancestor
	ancestor
	ancestor
	ancestor
	ancestor
	ancestor
	ancestor
	ancestor
	ancestor
	ancestor
	ancestor
	ancestor
	ancestor
	ancestor
	ancestor
	ancestor
	ancestor
	ancestor
	ancestor
	ancestor
	ancestor
	ancestor
	ancestor
	ancestor
	ancestor
	ancestor
	ancestor
	ancestor
	BLANK
	BLANK
	BLANK
	BLANK
	BLANK
	BLANK
	BLANK
	BLANK
	BLANK
	BLANK
	BLANK
	BLANK
	BLANK
	BLANK
	BLANK
	BLANK
	BLANK
	BLANK
	BLANK
	BLANK
	BLANK
	BLANK
	BLANK
	BLANK
	BLANK
	BLANK
	BLANK
	BLANK
	BLANK
	BLANK
	BLANK
	BLANK
	BLANK
	BLANK
	BLANK
	BLANK
	BLANK
	BLANK
	BLANK
	BLANK
	BLANK
	BLANK
	BLANK
	BLANK
	BLANK
	BLANK
	BLANK
	BLANK
	BLANK
	BLANK
	BLANK
	BLANK
	BLANK
	BLANK
	BLANK
	BLANK
	BLANK
	BLANK
	BLANK
	BLANK
	BLANK
	BLANK
	BLANK
	BLANK
	BLANK
	BLANK
	BLANK
	BLANK
	BLANK
	BLANK
	BLANK
	BLANK
	BLANK
	BLANK
	BLANK
	BLANK
	BLANK
	BLANK
	BLANK
	BLANK
	BLANK
	BLANK
	BLANK
	BLANK
	BLANK
	BLANK
	BLANK
	BLANK
	BLANK
	BLANK
	BLANK
	BLANK
	BLANK
	BLANK
	BLANK
	BLANK
	BLANK
	BLANK
	BLANK
	BLANK
	BLANK
	BLANK
	BLANK
	BLANK
	BLANK
	BLANK
	BLANK
	BLANK
	evolved
	evolved
	evolved
	evolved
	evolved
	evolved
	evolved
	evolved
	evolved
	evolved
	evolved
	evolved
	evolved
	evolved
	evolved
	evolved
	evolved
	evolved
	evolved
	evolved
	evolved
	evolved
	evolved
	evolved
	evolved
	evolved
	evolved
	evolved
	evolved
	evolved
	evolved
	evolved
	evolved
	evolved
	evolved
	evolved

## Sheet: Fig2D_data
Strain background	Strain	Normalised GFP signal
noPF	AN	0.537072
noPF	AN	0.478346
noPF	AN	0.495563
noPF	AN	0.505473
noPF	AN	0.434738
noPF	AN	0.523758
noPF	AN	0.445589
noPF	AN	0.494944
noPF	AN	0.370755
noPF	AN	0.459131
noPF	AN	0.391893
noPF	AN	0.501135
noPF	AN	0.497918
noPF	AN	0.506616
noPF	AN	0.542754
noPF	AN	0.549715
noPF	AN	0.507332
noPF	AN	0.455676
noPF	AN	0.502017
noPF	AN	0.475554
noPF	AN	0.536062
noPF	AN	0.430375
noPF	AN	0.406755
noPF	AN	0.550757
noPF	AN	0.547109
noPF	AN	0.500904
noPF	AN	0.525097
noPF	AN	0.467844
noPF	AN	0.407732
noPF	AN	0.552684
noPF	AN	0.713629
noPF	AN	0.555872
noPF	AN	0.430225
noPF	AN	0.442583
noPF	AN	0.580753
noPF	AN	0.425931
noPF	AN	0.455758
noPF	AN	0.474855
noPF	AN	0.560573
noPF	AN	0.493022
noPF	AN	0.574974
noPF	AN	0.54209
noPF	AN	0.470161
noPF	AN	0.455569
noPF	AN	0.494355
noPF	AN	0.396961
noPF	AN	0.473154
noPF	AN	0.507393
noPF	AN	0.385598
noPF	AN	0.403687
noPF	AN	0.455986
noPF	AN	0.543578
noPF	AN	0.489347
noPF	AN	0.419276
noPF	AN	0.509346
noPF	AN	0.520788
noPF	AN	0.438447
noPF	AN	0.527278
noPF	AN	0.461659
noPF	AN	0.346918
noPF	AN	0.422833
noPF	AN	0.523101
noPF	AN	0.470462
noPF	AN	0.450821
noPF	AN	0.465259
noPF	AN	0.597644
noPF	AN	0.374517
noPF	AN	0.41102
noPF	AN	0.471914
noPF	AN	0.465829
noPF	AN	0.338064
noPF	AN	0.433481
noPF	AN	0.527999
noPF	AN	0.457095
noPF	AN	0.517498
noPF	AN	0.442323
noPF	AN	0.512367
noPF	AN	0.404897
noPF	AN	0.481547
noPF	AN	0.489776
noPF	AN	0.498315
noPF	AN	0.470173
noPF	AN	0.5352
noPF	AN	0.46881
noPF	AN	0.48475
noPF	AN	0.455051
noPF	AN	0.504025
noPF	AN	0.396188
noPF	AN	0.504244
noPF	AN	0.448292
noPF	AN	0.52099
noPF	AN	0.571975
noPF	AN	0.549913
noPF	AN	0.478238
noPF	AN	0.487647
noPF	AN	0.461733
noPF	AN	0.482712
noPF	AN	0.651989
noPF	AN	0.546998
noPF	AN	0.514596
noPF	AN	0.452688
noPF	AN	0.454209
noPF	AN	0.571755
noPF	AN	0.51992
noPF	AN	0.440776
noPF	AN	0.470374
noPF	AN	0.505443
noPF	AN	0.446522
noPF	AN	0.499696
noPF	AN	0.479087
noPF	AN	0.452761
noPF	AN	0.524162
noPF	AN	0.515759
noPF	AN	0.442303
noPF	AN	0.588063
noPF	AN	0.383868
noPF	AN	0.592127
noPF	AN	0.447752
noPF	AN	0.384266
noPF	AN	0.419281
noPF	AN	0.62814
noPF	AN	0.519884
noPF	AN	0.465313
noPF	AN	0.574791
noPF	AN	0.486622
noPF	AN	0.563605
noPF	AN	0.50669
noPF	AN	0.49053
noPF	AN	0.532517
noPF	AN	0.392371
noPF	AN	0.52942
noPF	AN	0.391418
noPF	AN	0.622582
noPF	AN	0.524291
noPF	AN	0.579451
noPF	AN	0.484072
noPF	AN	0.535211
noPF	AN	0.578271
noPF	AN	0.410953
noPF	AN	0.457211
noPF	AN	0.510597
noPF	AN	0.429779
noPF	AN	0.506839
noPF	AN	0.430151
noPF	AN	0.419879
noPF	AN	0.377875
noPF	AN	0.393035
noPF	AN	0.523619
noPF	AN	0.423757
noPF	AN	0.522271
noPF	AN	0.544423
noPF	AN	0.512704
noPF	AN	0.465062
noPF	AN	0.481009
noPF	AN	0.557103
noPF	AN	0.48146
noPF	AN	0.390753
noPF	AN	0.526956
noPF	AN	0.535277
noPF	AN	0.446901
noPF	AN	0.45978
noPF	AN	0.484062
noPF	AN	0.52348
noPF	AN	0.488087
noPF	AN	0.596096
noPF	AN	0.503442
noPF	AN	0.517915
noPF	AN	0.515518
noPF	AN	0.498593
noPF	AN	0.375701
noPF	AN	0.559818
noPF	AN	0.527327
noPF	AN	0.408699
noPF	AN	0.533924
noPF	AN	0.481594
noPF	AN	0.423484
noPF	AN	0.521196
noPF	AN	0.545054
noPF	AN	0.552037
noPF	AN	0.498774
noPF	AN	0.568148
noPF	AN	0.503892
noPF	AN	0.590158
noPF	AN	0.535993
noPF	AN	0.50244
noPF	AN	0.473999
noPF	AN	0.539862
noPF	AN	0.405256
noPF	AN	0.430108
noPF	AN	0.452545
noPF	AN	0.57887
noPF	AN	0.427125
noPF	AN	0.422124
noPF	AN	0.424548
noPF	AN	0.456257
noPF	AN	0.532461
noPF	AN	0.443136
noPF	AN	0.544796
noPF	AN	0.550605
noPF	AN	0.503953
noPF	AN	0.477659
noPF	AN	0.40278
noPF	AN	0.510971
noPF	AN	0.584265
noPF	AN	0.432309
noPF	AN	0.468358
noPF	AN	0.452633
noPF	AN	0.528424
noPF	AN	0.425317
noPF	AN	0.502577
noPF	AN	0.480674
noPF	AN	0.3286
noPF	AN	0.502857
noPF	AN	0.503048
noPF	AN	0.434512
noPF	AN	0.448594
noPF	AN	0.435052
noPF	AN	0.506757
noPF	AN	0.455603
noPF	AN	0.52021
noPF	AN	0.526854
noPF	AN	0.558184
noPF	AN	0.490654
noPF	AN	0.487501
noPF	AN	0.560926
noPF	AN	0.496526
noPF	AN	0.53553
noPF	AN	0.493508
noPF	AN	0.53202
noPF	AN	0.455571
noPF	AN	0.493608
noPF	AN	0.43123
noPF	AN	0.487805
noPF	AN	0.479464
noPF	AN	0.555197
noPF	AN	0.485542
noPF	AN	0.343143
noPF	AN	0.444589
noPF	AN	0.51562
noPF	AN	0.549132
noPF	AN	0.460253
noPF	AN	0.533514
noPF	AN	0.489997
noPF	AN	0.535138
noPF	AN	0.524774
noPF	AN	0.434245
noPF	AN	0.484649
noPF	AN	0.48307
noPF	AN	0.504401
noPF	AN	0.532683
noPF	AN	0.548383
noPF	AN	0.402591
noPF	AN	0.499949
noPF	AN	0.47785
noPF	AN	0.490642
noPF	AN	0.513914
noPF	AN	0.548
noPF	AN	0.388861
noPF	AN	0.503179
noPF	AN	0.47985
noPF	AN	0.486729
noPF	AN	0.402604
noPF	AN	0.523844
noPF	AN	0.499682
noPF	AN	0.472835
noPF	AN	0.518666
noPF	AN	0.508759
noPF	AN	0.524827
noPF	AN	0.541011
noPF	AN	0.533333
noPF	AN	0.463209
noPF	AN	0.418902
noPF	AN	0.486576
noPF	AN	0.424785
noPF	AN	0.467776
noPF	AN	0.549266
noPF	AN	0.458788
noPF	AN	0.512955
noPF	AN	0.421671
noPF	AN	0.537433
noPF	AN	0.554386
noPF	AN	0.429432
noPF	AN	0.466892
noPF	AN	0.470985
noPF	AN	0.543644
noPF	AN	0.54654
noPF	AN	0.578225
noPF	AN	0.391755
noPF	AN	0.49877
noPF	AN	0.482948
noPF	AN	0.445103
noPF	AN	0.558861
noPF	AN	0.415766
noPF	AN	0.49269
noPF	AN	0.480176
noPF	AN	0.550647
noPF	AN	0.390652
noPF	AN	0.444272
noPF	AN	0.512621
noPF	AN	0.50779
noPF	AN	0.460211
noPF	AN	0.672229
noPF	AN	0.364201
noPF	AN	0.530052
noPF	AN	0.506194
noPF	AN	0.462304
noPF	AN	0.543842
noPF	AN	0.337245
noPF	AN	0.527923
noPF	AN	0.401777
noPF	AN	0.420035
noPF	AN	0.503179
noPF	AN	0.499719
noPF	AN	0.492132
noPF	AN	0.475425
noPF	AN	0.445661
noPF	AN	0.529125
noPF	AN	0.431404
noPF	AN	0.411436
noPF	AN	0.530198
noPF	AN	0.50489
noPF	AN	0.384957
noPF	AN	0.547337
noPF	AN	0.516756
noPF	AN	0.534383
noPF	AN	0.501067
noPF	AN	0.465275
noPF	AN	0.445933
noPF	AN	0.447932
noPF	AN	0.447596
noPF	AN	0.495901
noPF	AN	0.574604
noPF	AN	0.48543
noPF	AN	0.470189
noPF	AN	0.427299
noPF	AN	0.50175
noPF	AN	0.407265
noPF	AN	0.512908
noPF	AN	0.425941
noPF	AN	0.47699
noPF	AN	0.512608
noPF	AN	0.528764
noPF	AN	0.33761
noPF	AN	0.400557
noPF	AN	0.591585
noPF	AN	0.397474
noPF	AN	0.587556
noPF	AN	0.477942
noPF	AN	0.493025
noPF	AN	0.419432
noPF	AN	0.479176
noPF	AN	0.459393
noPF	AN	0.54018
noPF	AN	0.556554
noPF	AN	0.532239
noPF	AN	0.575327
noPF	AN	0.540839
noPF	AN	0.507788
noPF	AN	0.473967
noPF	AN	0.535344
noPF	AN	0.525237
noPF	AN	0.542488
noPF	AN	0.427788
noPF	AN	0.512925
noPF	AN	0.535333
noPF	AN	0.570493
noPF	AN	0.442324
noPF	AN	0.432106
noPF	AN	0.592952
noPF	AN	0.344237
noPF	AN	0.52178
noPF	AN	0.547921
noPF	AN	0.438992
noPF	AN	0.453869
noPF	AN	0.511633
noPF	AN	0.440309
noPF	AN	0.498333
noPF	AN	0.42347
noPF	AN	0.411279
noPF	AN	0.519528
noPF	AN	0.449204
noPF	AN	0.392195
noPF	AN	0.557414
noPF	AN	0.501202
noPF	AN	0.35062
noPF	AN	0.546373
noPF	AN	0.468858
noPF	AN	0.38814
noPF	AN	0.518225
noPF	AN	0.48182
noPF	AN	0.493208
noPF	AN	0.461698
noPF	AN	0.531938
noPF	AN	0.52809
noPF	AN	0.514468
noPF	AN	0.453472
noPF	AN	0.476565
noPF	AN	0.552202
noPF	AN	0.447606
noPF	AN	0.48764
noPF	AN	0.431609
noPF	AN	0.469372
noPF	AN	0.344096
noPF	AN	0.467408
noPF	AN	0.463128
noPF	AN	0.553611
noPF	AN	0.35668
noPF	AN	0.489
noPF	AN	0.550355
noPF	AN	0.529936
noPF	AN	0.428323
noPF	AN	0.555924
noPF	AN	0.581715
noPF	AN	0.523502
noPF	AN	0.562515
noPF	AN	0.552401
noPF	AN	0.490259
noPF	AN	0.43969
noPF	AN	0.528498
noPF	AN	0.477319
noPF	AN	0.572961
noPF	AN	0.508144
noPF	AN	0.517866
noPF	AN	0.505687
noPF	AN	0.385517
noPF	AN	0.429691
noPF	AN	0.478258
noPF	AN	0.453262
noPF	AN	0.474985
noPF	AN	0.469088
noPF	AN	0.448716
noPF	AN	0.495427
noPF	AN	0.439649
noPF	AN	0.495723
noPF	AN	0.467178
noPF	AN	0.474969
noPF	AN	0.47323
noPF	AN	0.529088
noPF	AN	0.56353
noPF	AN	0.486876
noPF	AN	0.53321
noPF	AN	0.297623
noPF	AN	0.541402
noPF	AN	0.532078
noPF	AN	0.466846
noPF	AN	0.577721
noPF	AN	0.534554
noPF	AN	0.523536
noPF	AN	0.522036
noPF	AN	0.41507
noPF	AN	0.478504
noPF	AN	0.545682
noPF	AN	0.54803
noPF	AN	0.500574
noPF	AN	0.516286
noPF	AN	0.496111
noPF	AN	0.449782
noPF	AN	0.418456
noPF	AN	0.471135
noPF	AN	0.492453
noPF	AN	0.419777
noPF	AN	0.428927
noPF	AN	0.597451
noPF	AN	0.287196
noPF	AN	0.50934
noPF	AN	0.499152
noPF	AN	0.495612
noPF	AN	0.451681
noPF	AN	0.50502
noPF	AN	0.478146
noPF	AN	0.562748
noPF	AN	0.406776
noPF	AN	0.56322
noPF	AN	0.451979
noPF	AN	0.494191
noPF	AN	0.514641
noPF	AN	0.459629
noPF	AN	0.428513
noPF	AN	0.328295
noPF	AN	0.470434
noPF	AN	0.346232
noPF	AN	0.459015
noPF	AN	0.466039
noPF	AN	0.552012
noPF	AN	0.517157
noPF	AN	0.524658
noPF	AN	0.579909
noPF	AN	0.437885
noPF	AN	0.49317
noPF	AN	0.441399
noPF	AN	0.508913
noPF	AN	0.405815
noPF	AN	0.503528
noPF	AN	0.505939
noPF	AN	0.559803
noPF	AN	0.540094
noPF	AN	0.455645
noPF	AN	0.38986
noPF	AN	0.390819
noPF	AN	0.572973
noPF	AN	0.507406
noPF	AN	0.253341
noPF	AN	0.437556
noPF	AN	0.369367
noPF	AN	0.43611
noPF	AN	0.508276
noPF	AN	0.546274
noPF	AN	0.479793
noPF	AN	0.580805
noPF	AN	0.404141
noPF	AN	0.584725
noPF	AN	0.40339
noPF	AN	0.480907
noPF	AN	0.484791
noPF	AN	0.520575
noPF	AN	0.470964
noPF	AN	0.430437
noPF	AN	0.320545
noPF	AN	0.469615
noPF	AN	0.515151
noPF	AN	0.519741
noPF	AN	0.372024
noPF	AN	0.374853
noPF	AN	0.522867
noPF	AN	0.382569
noPF	AN	0.487926
noPF	AN	0.492414
noPF	AN	0.611387
noPF	AN	0.440598
noPF	AN	0.518352
noPF	AN	0.547707
noPF	AN	0.382284
noPF	AN	0.450585
noPF	AN	0.370992
noPF	AN	0.434925
noPF	AN	0.530635
noPF	AN	0.3267
noPF	AN	0.465759
noPF	AN	0.497007
noPF	AN	0.465414
noPF	AN	0.48381
noPF	AN	0.4693
noPF	AN	0.511906
noPF	AN	0.53344
noPF	AN	0.613239
noPF	AN	0.492722
noPF	AN	0.597682
noPF	AN	0.500154
noPF	AN	0.502798
noPF	AN	0.406785
noPF	AN	0.539838
noPF	AN	0.462224
noPF	AN	0.488166
noPF	AN	0.463424
noPF	AN	0.449523
noPF	AN	0.443483
noPF	AN	0.385899
noPF	AN	0.437305
noPF	AN	0.473497
noPF	AN	0.530336
noPF	AN	0.45878
noPF	AN	0.516125
noPF	AN	0.449594
noPF	AN	0.377393
noPF	AN	0.54826
noPF	AN	0.468246
noPF	AN	0.443962
noPF	AN	0.472236
noPF	AN	0.539399
noPF	AN	0.471675
noPF	AN	0.488234
noPF	AN	0.456394
noPF	AN	0.511713
noPF	AN	0.429956
noPF	AN	0.500841
noPF	AN	0.455565
noPF	AN	0.537555
noPF	AN	0.464831
noPF	AN	0.369693
noPF	AN	0.539368
noPF	AN	0.485589
noPF	AN	0.447838
noPF	AN	0.380003
noPF	AN	0.635318
noPF	AN	0.487529
noPF	AN	0.529152
noPF	AN	0.485319
noPF	AN	0.49199
noPF	AN	0.405821
noPF	AN	0.524826
noPF	AN	0.459968
noPF	AN	0.458729
noPF	AN	0.583094
noPF	AN	0.378241
noPF	AN	0.487046
noPF	AN	0.388499
noPF	AN	0.462194
noPF	AN	0.477342
noPF	AN	0.577729
noPF	AN	0.608258
noPF	AN	0.419932
noPF	AN	0.513175
noPF	AN	0.575428
noPF	AN	0.408275
noPF	AN	0.522097
noPF	AN	0.491247
noPF	AN	0.522898
noPF	AN	0.529921
noPF	AN	0.39516
noPF	AN	0.48068
noPF	AN	0.463998
noPF	AN	0.493533
noPF	AN	0.532962
noPF	AN	0.522222
noPF	AN	0.438722
noPF	AN	0.519414
noPF	AN	0.561663
noPF	AN	0.45319
noPF	AN	0.437015
noPF	AN	0.475662
noPF	AN	0.569178
noPF	AN	0.430734
noPF	AN	0.548452
noPF	AN	0.533347
noPF	AN	0.490638
noPF	AN	0.572915
noPF	AN	0.461371
noPF	AN	0.48399
noPF	AN	0.519105
noPF	AN	0.502632
noPF	AN	0.490771
noPF	AN	0.438976
noPF	AN	0.465644
noPF	AN	0.418048
noPF	AN	0.400771
noPF	AN	0.524118
noPF	AN	0.517818
noPF	AN	0.616193
noPF	AN	0.471723
noPF	AN	0.517498
noPF	AN	0.552387
noPF	AN	0.510853
noPF	AN	0.354573
noPF	AN	0.511205
noPF	AN	0.556064
noPF	AN	0.485484
noPF	AN	0.559011
noPF	AN	0.471741
noPF	AN	0.556417
noPF	AN	0.535391
noPF	AN	0.509565
noPF	AN	0.390122
noPF	AN	0.505877
noPF	AN	0.481878
noPF	AN	0.484157
noPF	AN	0.461589
noPF	AN	0.525433
noPF	AN	0.456714
noPF	AN	0.463652
noPF	AN	0.448293
noPF	AN	0.563968
noPF	AN	0.450116
noPF	AN	0.454933
noPF	AN	0.467413
noPF	AN	0.635036
noPF	AN	0.477315
noPF	AN	0.49159
noPF	AN	0.506217
noPF	AN	0.461692
noPF	AN	0.580998
noPF	AN	0.560665
noPF	AN	0.511735
noPF	AN	0.458177
noPF	AN	0.505124
noPF	AN	0.444226
noPF	AN	0.440254
noPF	AN	0.507797
noPF	AN	0.520805
noPF	AN	0.558767
noPF	AN	0.534771
noPF	AN	0.465173
noPF	AN	0.521186
noPF	AN	0.532079
noPF	AN	0.469595
noPF	AN	0.634086
noPF	AN	0.637268
noPF	AN	0.41901
noPF	AN	0.474108
noPF	AN	0.466439
noPF	AN	0.564838
noPF	AN	0.468977
noPF	AN	0.451382
noPF	AN	0.38189
noPF	AN	0.436945
noPF	AN	0.433902
noPF	AN	0.440559
noPF	AN	0.381346
noPF	AN	0.424993
noPF	AN	0.478146
noPF	AN	0.473708
noPF	AN	0.511198
noPF	AN	0.538036
noPF	AN	0.568436
noPF	AN	0.375444
noPF	AN	0.526624
noPF	AN	0.40224
noPF	AN	0.521569
noPF	AN	0.474969
noPF	AN	0.518379
noPF	AN	0.591332
noPF	AN	0.391102
noPF	AN	0.562901
noPF	AN	0.515538
noPF	AN	0.511134
noPF	AN	0.447021
noPF	AN	0.44536
noPF	AN	0.424878
noPF	AN	0.511298
noPF	AN	0.501795
noPF	AN	0.356454
noPF	AN	0.597192
noPF	AN	0.473874
noPF	AN	0.634184
noPF	AN	0.575568
noPF	AN	0.422038
noPF	AN	0.432083
noPF	AN	0.464742
noPF	AN	0.547162
noPF	AN	0.495666
noPF	AN	0.404426
noPF	AN	0.519116
noPF	AN	0.538257
noPF	AN	0.473385
noPF	AN	0.479755
noPF	AN	0.461034
noPF	AN	0.458299
noPF	AN	0.626923
noPF	AN	0.511431
noPF	AN	0.446348
noPF	AN	0.488772
noPF	AN	0.355864
noPF	AN	0.602777
noPF	AN	0.3667
noPF	AN	0.543933
noPF	AN	0.5894
noPF	AN	0.512376
noPF	AN	0.473417
noPF	AN	0.557982
noPF	AN	0.661358
noPF	AN	0.488317
noPF	AN	0.467326
noPF	AN	0.457446
noPF	AN	0.390823
noPF	AN	0.507977
noPF	AN	0.51756
noPF	AN	0.525189
noPF	AN	0.339242
noPF	AN	0.463012
noPF	AN	0.501753
noPF	AN	0.564417
noPF	AN	0.470515
noPF	AN	0.434862
noPF	AN	0.471151
noPF	AN	0.482063
noPF	AN	0.54108
noPF	AN	0.495613
noPF	AN	0.481752
noPF	AN	0.502231
noPF	AN	0.352713
noPF	AN	0.520047
noPF	AN	0.232678
noPF	AN	0.495143
noPF	AN	0.507461
noPF	AN	0.580453
noPF	AN	0.555438
noPF	AN	0.308868
noPF	AN	0.486309
noPF	AN	0.548228
noPF	AN	0.395252
noPF	AN	0.481043
noPF	AN	0.515012
noPF	AN	0.406053
noPF	AN	0.47299
noPF	AN	0.460505
noPF	AN	0.492911
noPF	AN	0.433567
noPF	AN	0.552792
noPF	AN	0.580719
noPF	AN	0.577095
noPF	AN	0.436717
noPF	AN	0.53587
noPF	AN	0.510184
noPF	AN	0.575946
noPF	AN	0.376698
noPF	AN	0.483081
noPF	AN	0.518554
noPF	AN	0.503459
noPF	AN	0.546723
noPF	AN	0.490582
noPF	AN	0.547713
noPF	AN	0.595152
noPF	AN	0.422015
noPF	AN	0.475666
noPF	AN	0.575752
noPF	AN	0.46664
noPF	AN	0.485634
noPF	AN	0.488465
noPF	AN	0.439176
noPF	AN	0.519135
noPF	AN	0.53401
noPF	AN	0.417874
noPF	AN	0.540925
noPF	AN	0.475659
noPF	AN	0.485703
noPF	AN	0.515326
noPF	AN	0.450194
noPF	AN	0.49412
noPF	AN	0.475375
noPF	AN	0.490343
noPF	AN	0.477516
noPF	AN	0.467607
noPF	AN	0.490239
noPF	AN	0.449116
noPF	AN	0.467466
noPF	AN	0.493815
noPF	AN	0.364539
noPF	AN	0.49675
noPF	AN	0.497696
noPF	AN	0.580433
noPF	AN	0.232073
noPF	AN	0.508189
noPF	AN	0.549253
noPF	AN	0.419448
noPF	AN	0.49645
noPF	AN	0.588606
noPF	AN	0.398582
noPF	AN	0.56639
noPF	AN	0.485752
noPF	AN	0.361815
noPF	AN	0.506914
noPF	AN	0.476044
noPF	AN	0.515479
noPF	AN	0.402211
noPF	AN	0.541888
noPF	AN	0.483248
noPF	AN	0.490608
noPF	AN	0.434221
noPF	AN	0.476851
noPF	AN	0.500113
noPF	AN	0.556887
noPF	AN	0.411433
noPF	AN	0.431616
noPF	AN	0.53844
noPF	AN	0.443292
noPF	AN	0.490515
noPF	AN	0.42651
noPF	AN	0.493559
noPF	AN	0.541144
noPF	AN	0.567783
noPF	AN	0.46519
noPF	AN	0.537138
noPF	AN	0.490021
noPF	AN	0.59038
noPF	AN	0.477578
noPF	AN	0.413726
noPF	AN	0.464492
noPF	AN	0.510203
noPF	AN	0.481029
noPF	AN	0.492953
noPF	AN	0.568148
noPF	AN	0.452093
noPF	AN	0.383664
noPF	AN	0.565827
noPF	AN	0.414262
noPF	AN	0.446035
noPF	AN	0.502864
noPF	AN	0.564624
noPF	AN	0.43762
noPF	AN	0.512502
noPF	AN	0.504802
noPF	AN	0.553279
noPF	AN	0.431577
noPF	AN	0.509833
noPF	AN	0.494496
noPF	AN	0.460357
noPF	AN	0.542318
noPF	AN	0.503708
noPF	AN	0.468223
noPF	AN	0.571814
noPF	AN	0.566559
noPF	AN	0.534653
noPF	AN	0.501797
noPF	AN	0.51757
noPF	AN	0.487464
noPF	AN	0.551143
noPF	AN	0.507619
noPF	AN	0.574849
noPF	AN	0.478009
noPF	AN	0.530895
noPF	AN	0.42113
noPF	AN	0.500474
noPF	AN	0.517823
noPF	AN	0.496604
noPF	AN	0.534083
noPF	AN	0.433007
noPF	AN	0.543731
noPF	AN	0.454259
noPF	AN	0.564727
noPF	AN	0.404665
noPF	AN	0.555399
noPF	AN	0.436428
noPF	AN	0.508988
noPF	AN	0.502075
noPF	AN	0.522531
noPF	AN	0.498418
noPF	AN	0.448955
noPF	AN	0.494327
noPF	AN	0.458268
noPF	AN	0.445035
noPF	AN	0.468593
noPF	AN	0.394149
noPF	AN	0.513533
noPF	AN	0.421162
noPF	AN	0.472605
noPF	AN	0.491494
noPF	AN	0.479776
noPF	AN	0.458206
noPF	AN	0.47468
noPF	AN	0.605654
noPF	AN	0.491469
noPF	AN	0.445509
noPF	AN	0.559068
noPF	AN	0.544646
noPF	AN	0.546742
noPF	AN	0.552005
noPF	AN	0.458045
noPF	AN	0.51612
noPF	AN	0.545366
noPF	AN	0.581403
noPF	AN	0.502791
noPF	AN	0.489545
noPF	AN	0.416622
noPF	AN	0.493227
noPF	AN	0.487295
noPF	AN	0.483015
noPF	AN	0.463584
noPF	AN	0.410598
noPF	AN	0.252017
noPF	AN	0.540091
noPF	AN	0.428686
noPF	AN	0.506868
noPF	AN	0.563042
noPF	AN	0.564281
noPF	AN	0.429002
noPF	AN	0.410965
noPF	AN	0.528812
noPF	AN	0.448601
noPF	AN	0.344212
noPF	AN	0.540767
noPF	AN	0.483834
noPF	AN	0.49448
noPF	AN	0.523312
noPF	AN	0.535447
noPF	AN	0.507069
noPF	AN	0.322645
noPF	AN	0.381034
noPF	AN	0.536709
noPF	AN	0.478721
noPF	AN	0.445432
noPF	AN	0.572459
noPF	AN	0.348962
noPF	AN	0.544644
noPF	AN	0.631378
noPF	AN	0.437002
noPF	AN	0.487379
noPF	AN	0.505207
noPF	AN	0.465926
noPF	AN	0.548912
noPF	AN	0.484524
noPF	AN	0.553517
noPF	AN	0.324034
noPF	AN	0.538994
noPF	AN	0.490384
noPF	AN	0.495249
noPF	AN	0.463
noPF	AN	0.492989
noPF	AN	0.485852
noPF	AN	0.49075
noPF	AN	0.441614
noPF	AN	0.556058
noPF	AN	0.467016
noPF	AN	0.51906
noPF	AN	0.457729
noPF	AN	0.539888
noPF	AN	0.492937
noPF	AN	0.446798
noPF	AN	0.492592
noPF	AN	0.523674
noPF	AN	0.506154
noPF	AN	0.485152
noPF	AN	0.54546
noPF	AN	0.490429
noPF	AN	0.445743
noPF	AN	0.364886
noPF	AN	0.547093
noPF	AN	0.540472
noPF	AN	0.44875
noPF	AN	0.448865
noPF	AN	0.519
noPF	AN	0.537571
noPF	AN	0.475687
noPF	AN	0.554299
noPF	AN	0.491532
noPF	AN	0.483796
noPF	AN	0.456899
noPF	AN	0.333995
noPF	AN	0.351106
noPF	AN	0.481435
noPF	AN	0.494254
noPF	AN	0.49058
noPF	AN	0.507562
noPF	AN	0.516846
noPF	AN	0.483647
noPF	AN	0.529572
noPF	AN	0.693323
noPF	AN	0.645647
noPF	AN	0.46321
noPF	AN	0.544738
noPF	AN	0.560947
noPF	AN	0.554801
noPF	AN	0.333482
noPF	AN	0.464
noPF	AN	0.53986
noPF	AN	0.47479
noPF	AN	0.442297
noPF	AN	0.425291
noPF	AN	0.479658
noPF	AN	0.553444
noPF	AN	0.477087
noPF	AN	0.477198
noPF	AN	0.45823
noPF	AN	0.488141
noPF	AN	0.19221
noPF	AN	0.45175
noPF	AN	0.504289
noPF	AN	0.5361
noPF	AN	0.492912
noPF	AN	0.475639
noPF	AN	0.446517
noPF	AN	0.575813
noPF	AN	0.419434
noPF	AN	0.422222
noPF	AN	0.473674
noPF	AN	0.522144
noPF	AN	0.542703
noPF	AN	0.314551
noPF	AN	0.449723
noPF	AN	0.514335
noPF	AN	0.453098
noPF	AN	0.450026
noPF	AN	0.498716
noPF	AN	0.321941
noPF	AN	0.404444
noPF	AN	0.570704
noPF	AN	0.435434
noPF	AN	0.461564
noPF	AN	0.44271
noPF	AN	0.469061
noPF	AN	0.458412
noPF	AN	0.468249
noPF	AN	0.440568
noPF	AN	0.546322
noPF	AN	0.504313
noPF	AN	0.511082
noPF	AN	0.329161
noPF	AN	0.512623
noPF	AN	0.416892
noPF	AN	0.512121
noPF	AN	0.51259
noPF	AN	0.524258
noPF	AN	0.508072
noPF	AN	0.412051
noPF	AN	0.51028
noPF	AN	0.530286
noPF	AN	0.458169
noPF	AN	0.532114
noPF	AN	0.484005
noPF	AN	0.39713
noPF	AN	0.469871
noPF	AN	0.339825
noPF	AN	0.509103
noPF	AN	0.563414
noPF	AN	0.541593
noPF	AN	0.46454
noPF	AN	0.459847
noPF	AN	0.361395
noPF	AN	0.587855
noPF	AN	0.458952
noPF	AN	0.483749
noPF	AN	0.436054
noPF	AN	0.551693
noPF	AN	0.234357
noPF	AN	0.538525
noPF	AN	0.523529
noPF	AN	0.508513
noPF	AN	0.383975
noPF	AN	0.486556
noPF	AN	0.427037
noPF	AN	0.487574
noPF	AN	0.480859
noPF	AN	0.415342
noPF	AN	0.497015
noPF	AN	0.487029
noPF	AN	0.504669
noPF	AN	0.486678
noPF	AN	0.510271
noPF	AN	0.473341
noPF	AN	0.515874
noPF	AN	0.476437
noPF	AN	0.523187
noPF	AN	0.497671
noPF	AN	0.388737
noPF	AN	0.37517
noPF	AN	0.49809
noPF	AN	0.482134
noPF	AN	0.431666
noPF	AN	0.576113
noPF	AN	0.525614
noPF	AN	0.370811
noPF	AN	0.627513
noPF	AN	0.468499
noPF	AN	0.422643
noPF	AN	0.606569
noPF	AN	0.520398
noPF	AN	0.539085
noPF	AN	0.318064
noPF	AN	0.506172
noPF	AN	0.501171
noPF	AN	0.513589
noPF	AN	0.55975
noPF	AN	0.406728
noPF	AN	0.202676
noPF	AN	0.299065
noPF	AN	0.522348
noPF	AN	0.617632
noPF	AN	0.523592
noPF	AN	0.534311
noPF	AN	0.49805
noPF	AN	0.499241
noPF	AN	0.462613
noPF	AN	0.459552
noPF	AN	0.426913
noPF	AN	0.453152
noPF	AN	0.504463
noPF	AN	0.451982
noPF	AN	0.447454
noPF	AN	0.463955
noPF	AN	0.329053
noPF	AN	0.474731
noPF	AN	0.449554
noPF	AN	0.49918
noPF	AN	0.496794
noPF	AN	0.488013
noPF	AN	0.553039
noPF	AN	0.462124
noPF	AN	0.451268
noPF	AN	0.51532
noPF	AN	0.488018
noPF	AN	0.497009
noPF	AN	0.441343
noPF	AN	0.493526
noPF	AN	0.467782
noPF	AN	0.486102
noPF	AN	0.508907
noPF	AN	0.54318
noPF	AN	0.404851
noPF	AN	0.433753
noPF	AN	0.456513
noPF	AN	0.510488
noPF	AN	0.43273
noPF	AN	0.462551
noPF	AN	0.576458
noPF	AN	0.494635
noPF	AN	0.519371
noPF	AN	0.410119
noPF	AN	0.4295
noPF	AN	0.427366
noPF	AN	0.393886
noPF	AN	0.525071
noPF	AN	0.435934
noPF	AN	0.550044
noPF	AN	0.476949
noPF	AN	0.388742
noPF	AN	0.535858
noPF	AN	0.422169
noPF	AN	0.461075
noPF	AN	0.504794
noPF	AN	0.420729
noPF	AN	0.47752
noPF	AN	0.474335
noPF	AN	0.4876
noPF	AN	0.454697
noPF	AN	0.459469
noPF	AN	0.555696
noPF	AN	0.473456
noPF	AN	0.44171
noPF	AN	0.460958
noPF	AN	0.479632
noPF	AN	0.495205
noPF	AN	0.543541
noPF	AN	0.433371
noPF	AN	0.520231
noPF	AN	0.439171
noPF	AN	0.441649
noPF	AN	0.481899
noPF	AN	0.60171
noPF	AN	0.546434
noPF	AN	0.560135
noPF	AN	0.541537
noPF	AN	0.462165
noPF	AN	0.488255
noPF	AN	0.433139
noPF	AN	0.501087
noPF	AN	0.479099
noPF	AN	0.490518
noPF	AN	0.51439
noPF	AN	0.561286
noPF	AN	0.377236
noPF	AN	0.439025
noPF	AN	0.51744
noPF	AN	0.444367
noPF	AN	0.56225
noPF	AN	0.588375
noPF	AN	0.57589
noPF	AN	0.542778
noPF	AN	0.49634
noPF	AN	0.483525
noPF	AN	0.436292
noPF	AN	0.462224
noPF	AN	0.456108
noPF	AN	0.440991
noPF	AN	0.534035
noPF	AN	0.470635
noPF	AN	0.497307
noPF	AN	0.468268
noPF	AN	0.415624
noPF	AN	0.605972
noPF	AN	0.410486
noPF	AN	0.493834
noPF	AN	0.559963
noPF	AN	0.477533
noPF	AN	0.488171
noPF	AN	0.481499
noPF	AN	0.542842
noPF	AN	0.548592
noPF	AN	0.450349
noPF	AN	0.452701
noPF	AN	0.527941
noPF	AN	0.440965
noPF	AN	0.526775
noPF	AN	0.536459
noPF	AN	0.517687
noPF	AN	0.442587
noPF	AN	0.421687
noPF	AN	0.56827
noPF	AN	0.529578
noPF	AN	0.459443
noPF	AN	0.525622
noPF	AN	0.555992
noPF	AN	0.492004
noPF	AN	0.275109
noPF	AN	0.494728
noPF	AN	0.469687
noPF	AN	0.553898
noPF	AN	0.443266
noPF	AN	0.495793
noPF	AN	0.528188
noPF	AN	0.524914
noPF	AN	0.419334
noPF	AN	0.459102
noPF	AN	0.517175
noPF	AN	0.547591
noPF	AN	0.457549
noPF	AN	0.373769
noPF	AN	0.531444
noPF	AN	0.463216
noPF	AN	0.47984
noPF	AN	0.564448
noPF	AN	0.386932
noPF	AN	0.317837
noPF	AN	0.375651
noPF	AN	0.532708
noPF	AN	0.524623
noPF	AN	0.339035
noPF	AN	0.322738
noPF	AN	0.471593
noPF	AN	0.512598
noPF	AN	0.411893
noPF	AN	0.512496
noPF	AN	0.532426
noPF	AN	0.50207
noPF	AN	0.47744
noPF	AN	0.587816
noPF	AN	0.507413
noPF	AN	0.46298
noPF	AN	0.418097
noPF	AN	0.406848
noPF	AN	0.573089
noPF	AN	0.488589
noPF	AN	0.473438
noPF	AN	0.465827
noPF	AN	0.550148
noPF	AN	0.553444
noPF	AN	0.584059
noPF	AN	0.475234
noPF	AN	0.53017
noPF	AN	0.463312
noPF	AN	0.459022
noPF	AN	0.507179
noPF	AN	0.386031
noPF	AN	0.520416
noPF	AN	0.588529
noPF	AN	0.505128
noPF	AN	0.458249
noPF	AN	0.509811
noPF	AN	0.612742
noPF	AN	0.540636
noPF	AN	0.484659
noPF	AN	0.329566
noPF	AN	0.444927
noPF	AN	0.406777
noPF	AN	0.474184
noPF	AN	0.494729
noPF	AN	0.254277
noPF	AN	0.50219
noPF	AN	0.552096
noPF	AN	0.448061
noPF	AN	0.449759
noPF	AN	0.393512
noPF	AN	0.500953
noPF	AN	0.373109
noPF	AN	0.443709
noPF	AN	0.458199
noPF	AN	0.503338
noPF	AN	0.497295
noPF	AN	0.448183
noPF	AN	0.40806
noPF	AN	0.431812
noPF	AN	0.457263
noPF	AN	0.539795
noPF	AN	0.325536
noPF	AN	0.485177
noPF	AN	0.469016
noPF	AN	0.466405
noPF	AN	0.489595
noPF	AN	0.470078
noPF	AN	0.542103
noPF	AN	0.451085
noPF	AN	0.502824
noPF	AN	0.542046
noPF	AN	0.549529
noPF	AN	0.416071
noPF	AN	0.461335
noPF	AN	0.514477
noPF	AN	0.347479
noPF	AN	0.556082
noPF	AN	0.464484
noPF	AN	0.533614
noPF	AN	0.511042
noPF	AN	0.56319
noPF	AN	0.613897
noPF	AN	0.442908
noPF	AN	0.511862
noPF	AN	0.542616
noPF	AN	0.482338
noPF	AN	0.621725
noPF	AN	0.581134
noPF	AN	0.473629
noPF	AN	0.494966
noPF	AN	0.476127
noPF	AN	0.402916
noPF	AN	0.381327
noPF	AN	0.49488
noPF	AN	0.489455
noPF	AN	0.478815
noPF	AN	0.383381
noPF	AN	0.569084
noPF	AN	0.381806
noPF	AN	0.454524
noPF	AN	0.538396
noPF	AN	0.503188
noPF	AN	0.427205
noPF	AN	0.379887
noPF	AN	0.398675
noPF	AN	0.55871
noPF	AN	0.475133
noPF	AN	0.494629
noPF	AN	0.478138
noPF	AN	0.403997
noPF	AN	0.469046
noPF	AN	0.493684
noPF	AN	0.455303
noPF	AN	0.531686
noPF	AN	0.4813
noPF	AN	0.327719
noPF	AN	0.469274
noPF	AN	0.5096
noPF	AN	0.588765
noPF	AN	0.491379
noPF	AN	0.536601
noPF	AN	0.421439
noPF	AN	0.496037
noPF	AN	0.427948
noPF	AN	0.472942
noPF	AN	0.504447
noPF	AN	0.499073
noPF	AN	0.443147
noPF	AN	0.493528
noPF	AN	0.577948
noPF	AN	0.425345
noPF	AN	0.463653
noPF	AN	0.384822
noPF	AN	0.533757
noPF	AN	0.562893
noPF	AN	0.537245
noPF	AN	0.568366
noPF	AN	0.462183
noPF	AN	0.406422
noPF	AN	0.474726
noPF	AN	0.526887
noPF	AN	0.523609
noPF	AN	0.472313
noPF	AN	0.35486
noPF	AN	0.571373
noPF	AN	0.460348
noPF	AN	0.435148
noPF	AN	0.504382
noPF	AN	0.445102
noPF	AN	0.433981
noPF	AN	0.501177
noPF	AN	0.476095
noPF	AN	0.50765
noPF	AN	0.423078
noPF	AN	0.513146
noPF	AN	0.639803
noPF	AN	0.463154
noPF	AN	0.537016
noPF	AN	0.457913
noPF	AN	0.582209
noPF	AN	0.47019
noPF	AN	0.4868
noPF	AN	0.47831
noPF	AN	0.517237
noPF	AN	0.527294
noPF	AN	0.550271
noPF	AN	0.450135
noPF	AN	0.576837
noPF	AN	0.549107
noPF	AN	0.412149
noPF	AN	0.463392
noPF	AN	0.47392
noPF	AN	0.470552
noPF	AN	0.488538
noPF	AN	0.464968
noPF	AN	0.540191
noPF	AN	0.49775
noPF	AN	0.501466
noPF	AN	0.389106
noPF	AN	0.496787
noPF	AN	0.371726
noPF	AN	0.523171
noPF	AN	0.5137
noPF	AN	0.461716
noPF	AN	0.507309
noPF	AN	0.480017
noPF	AN	0.495627
noPF	AN	0.502819
noPF	AN	0.459959
noPF	AN	0.464955
noPF	AN	0.535865
noPF	AN	0.513129
noPF	AN	0.56101
noPF	AN	0.554732
noPF	AN	0.393847
noPF	AN	0.488848
noPF	AN	0.278317
noPF	AN	0.487931
noPF	AN	0.521935
noPF	AN	0.447576
noPF	AN	0.390914
noPF	AN	0.415948
noPF	AN	0.542839
noPF	AN	0.473852
noPF	AN	0.516321
noPF	AN	0.53031
noPF	AN	0.526123
noPF	AN	0.538313
noPF	AN	0.302926
noPF	AN	0.550951
noPF	AN	0.564787
noPF	AN	0.483368
noPF	AN	0.55591
noPF	AN	0.491676
noPF	AN	0.411898
noPF	AN	0.456633
noPF	AN	0.514159
noPF	AN	0.408075
noPF	AN	0.425427
noPF	AN	0.437815
noPF	AN	0.567163
noPF	AN	0.44769
noPF	AN	0.514045
noPF	AN	0.485026
noPF	AN	0.458156
noPF	AN	0.41079
noPF	AN	0.454878
noPF	AN	0.34109
noPF	AN	0.505982
noPF	AN	0.40866
noPF	AN	0.487648
noPF	AN	0.441957
noPF	AN	0.489823
noPF	AN	0.512397
noPF	AN	0.418696
noPF	AN	0.359243
noPF	AN	0.52659
noPF	AN	0.451573
noPF	AN	0.50018
noPF	AN	0.524988
noPF	AN	0.459025
noPF	AN	0.556396
noPF	AN	0.525181
noPF	AN	0.555005
noPF	AN	0.539948
noPF	AN	0.433338
noPF	AN	0.590508
noPF	AN	0.550651
noPF	AN	0.427135
noPF	AN	0.508122
noPF	AN	0.454727
noPF	AN	0.45836
noPF	AN	0.510338
noPF	AN	0.510961
noPF	AN	0.404391
noPF	AN	0.465522
noPF	AN	0.590582
noPF	AN	0.526327
noPF	AN	0.462889
noPF	AN	0.422673
noPF	AN	0.41929
noPF	AN	0.366209
noPF	AN	0.466478
noPF	AN	0.479147
noPF	AN	0.430367
noPF	AN	0.475268
noPF	AN	0.434337
noPF	AN	0.570503
noPF	AN	0.528613
noPF	AN	0.470028
noPF	AN	0.516586
noPF	AN	0.484408
noPF	AN	0.572802
noPF	AN	0.553332
noPF	AN	0.471993
noPF	AN	0.529573
noPF	AN	0.543157
noPF	AN	0.466891
noPF	AN	0.424348
noPF	AN	0.383972
noPF	AN	0.393477
noPF	AN	0.532112
noPF	AN	0.539761
noPF	AN	0.412149
noPF	AN	0.445104
noPF	AN	0.504372
noPF	AN	0.52687
noPF	AN	0.377844
noPF	AN	0.431091
noPF	AN	0.527871
noPF	AN	0.581143
noPF	AN	0.595446
noPF	AN	0.436213
noPF	AN	0.528442
noPF	AN	0.469458
noPF	AN	0.407111
noPF	AN	0.463562
noPF	AN	0.606867
noPF	AN	0.540903
noPF	AN	0.419031
noPF	AN	0.507621
noPF	AN	0.475036
noPF	AN	0.500242
noPF	AN	0.521135
noPF	AN	0.485562
noPF	AN	0.476635
noPF	AN	0.398403
noPF	AN	0.494567
noPF	AN	0.583554
noPF	AN	0.446621
noPF	AN	0.413489
noPF	AN	0.450219
noPF	AN	0.559096
noPF	AN	0.537686
noPF	AN	0.425019
noPF	AN	0.524683
noPF	AN	0.560722
noPF	AN	0.533047
noPF	AN	0.436379
noPF	AN	0.516073
noPF	AN	0.468772
noPF	AN	0.514366
noPF	AN	0.522502
noPF	AN	0.532172
noPF	AN	0.439798
noPF	AN	0.65207
noPF	AN	0.416607
noPF	AN	0.560994
noPF	AN	0.453678
noPF	AN	0.55552
noPF	AN	0.463254
noPF	AN	0.59656
noPF	AN	0.462979
noPF	AN	0.418256
noPF	AN	0.35485
noPF	AN	0.551181
noPF	AN	0.42708
noPF	AN	0.419208
noPF	AN	0.484526
noPF	AN	0.465165
noPF	AN	0.438028
noPF	AN	0.458558
noPF	AN	0.49739
noPF	AN	0.340566
noPF	AN	0.439916
noPF	AN	0.49583
noPF	AN	0.519869
noPF	AN	0.398873
noPF	AN	0.455924
noPF	AN	0.585574
noPF	AN	0.457889
noPF	AN	0.344636
noPF	AN	0.458385
noPF	AN	0.501687
noPF	AN	0.494266
noPF	AN	0.474054
noPF	AN	0.300218
noPF	AN	0.432729
noPF	AN	0.579099
noPF	AN	0.390749
noPF	AN	0.304474
noPF	AN	0.476145
noPF	AN	0.487164
noPF	AN	0.602221
noPF	AN	0.514823
noPF	AN	0.498243
noPF	AN	0.523743
noPF	AN	0.433853
noPF	AN	0.40019
noPF	AN	0.549349
noPF	AN	0.472711
noPF	AN	0.50719
noPF	AN	0.53322
noPF	AN	0.301261
noPF	AN	0.502997
noPF	AN	0.428
noPF	AN	0.444964
noPF	AN	0.635155
noPF	AN	0.567016
noPF	AN	0.480379
noPF	AN	0.465654
noPF	AN	0.439961
noPF	AN	0.467176
noPF	AN	0.372705
noPF	AN	0.374351
noPF	AN	0.513803
noPF	AN	0.475052
noPF	AN	0.450825
noPF	AN	0.495211
noPF	AN	0.446428
noPF	AN	0.394195
noPF	AN	0.396263
noPF	AN	0.44576
noPF	AN	0.429159
noPF	AN	0.385462
noPF	AN	0.585517
noPF	AN	0.51671
noPF	AN	0.430602
noPF	AN	0.497246
noPF	AN	0.44872
noPF	AN	0.379169
noPF	AN	0.381751
noPF	AN	0.546968
noPF	AN	0.420617
noPF	AN	0.559122
noPF	AN	0.515253
noPF	AN	0.458213
noPF	AN	0.40224
noPF	AN	0.508342
noPF	AN	0.406673
noPF	AN	0.556538
noPF	AN	0.30651
noPF	AN	0.497679
noPF	AN	0.421008
noPF	AN	0.53765
noPF	AN	0.557603
noPF	AN	0.393804
noPF	AN	0.520976
noPF	AN	0.457197
noPF	AN	0.422937
noPF	AN	0.495
noPF	AN	0.464295
noPF	AN	0.508357
noPF	AN	0.535564
noPF	AN	0.417138
noPF	AN	0.443531
noPF	AN	0.527908
noPF	AN	0.418465
noPF	AN	0.480957
noPF	AN	0.464314
noPF	AN	0.530425
noPF	AN	0.414322
noPF	AN	0.514493
noPF	AN	0.471741
noPF	AN	0.579581
noPF	AN	0.488346
noPF	AN	0.524644
noPF	AN	0.48388
noPF	AN	0.461935
noPF	AN	0.410421
noPF	AN	0.505143
noPF	AN	0.563246
noPF	AN	0.442922
noPF	AN	0.455104
noPF	AN	0.564988
noPF	AN	0.530079
noPF	AN	0.335831
noPF	AN	0.393098
noPF	AN	0.559298
noPF	AN	0.619986
noPF	AN	0.505689
noPF	AN	0.525387
noPF	AN	0.356018
noPF	AN	0.423369
noPF	AN	0.437745
noPF	AN	0.521871
noPF	AN	0.434244
noPF	AN	0.479917
noPF	AN	0.26306
noPF	AN	0.483289
noPF	AN	0.515897
noPF	AN	0.410093
noPF	AN	0.552606
noPF	AN	0.466488
noPF	AN	0.477411
noPF	AN	0.380656
noPF	AN	0.454672
noPF	AN	0.476241
noPF	AN	0.494427
noPF	AN	0.530792
noPF	AN	0.523992
noPF	AN	0.495618
noPF	AN	0.451521
noPF	AN	0.449022
noPF	AN	0.611437
noPF	AN	0.380766
noPF	AN	0.552851
noPF	AN	0.341457
noPF	AN	0.42863
noPF	AN	0.494491
noPF	AN	0.471124
noPF	AN	0.343691
noPF	AN	0.593047
noPF	AN	0.466095
noPF	AN	0.515803
noPF	AN	0.487873
noPF	AN	0.358343
noPF	AN	0.509474
noPF	AN	0.473068
noPF	AN	0.462183
noPF	AN	0.555415
noPF	AN	0.398171
noPF	AN	0.543988
noPF	AN	0.512628
noPF	AN	0.573824
noPF	AN	0.465241
noPF	AN	0.542935
noPF	AN	0.508745
noPF	AN	0.598876
noPF	AN	0.597736
noPF	AN	0.511107
noPF	AN	0.408099
noPF	AN	0.504573
noPF	AN	0.437635
noPF	AN	0.492701
noPF	AN	0.540144
noPF	AN	0.52067
noPF	AN	0.509295
noPF	AN	0.468814
noPF	AN	0.314226
noPF	AN	0.51001
noPF	AN	0.468966
noPF	AN	0.504302
noPF	AN	0.471122
noPF	AN	0.477367
noPF	AN	0.395093
noPF	AN	0.5412
noPF	AN	0.54752
noPF	AN	0.570239
noPF	AN	0.40037
noPF	AN	0.506815
noPF	AN	0.462565
noPF	AN	0.519977
noPF	AN	0.563103
noPF	AN	0.543406
noPF	AN	0.470467
noPF	AN	0.611184
noPF	AN	0.446252
noPF	AN	0.514675
noPF	AN	0.484642
noPF	AN	0.432015
noPF	AN	0.531642
noPF	AN	0.461896
noPF	AN	0.490233
noPF	AN	0.558161
noPF	AN	0.536921
noPF	AN	0.515418
noPF	AN	0.400194
noPF	AN	0.529547
noPF	AN	0.561383
noPF	AN	0.518285
noPF	AN	0.543859
noPF	AN	0.428217
noPF	AN	0.48805
noPF	AN	0.513825
noPF	AN	0.511439
noPF	AN	0.566868
noPF	AN	0.537126
noPF	AN	0.437263
noPF	AN	0.536958
noPF	AN	0.343827
noPF	AN	0.516296
noPF	AN	0.538976
noPF	AN	0.439914
noPF	AN	0.522834
noPF	AN	0.535262
noPF	AN	0.544515
noPF	AN	0.44673
noPF	AN	0.455382
noPF	AN	0.489952
noPF	AN	0.578468
noPF	AN	0.529906
noPF	AN	0.484764
noPF	AN	0.462794
noPF	AN	0.40471
noPF	AN	0.499741
noPF	AN	0.466715
noPF	AN	0.565441
noPF	AN	0.510897
noPF	AN	0.514043
noPF	AN	0.421553
noPF	AN	0.406674
noPF	AN	0.550574
noPF	AN	0.444467
noPF	AN	0.453201
noPF	AN	0.411016
noPF	AN	0.441563
noPF	AN	0.473618
noPF	AN	0.549917
noPF	AN	0.585776
noPF	AN	0.515964
noPF	AN	0.507876
noPF	AN	0.4337
noPF	AN	0.414668
noPF	AN	0.539937
noPF	AN	0.557754
noPF	AN	0.496294
noPF	AN	0.54821
noPF	AN	0.49863
noPF	AN	0.4244
noPF	AN	0.428579
noPF	AN	0.450337
noPF	AN	0.566247
noPF	AN	0.524462
noPF	AN	0.445786
noPF	AN	0.541314
noPF	AN	0.491859
noPF	AN	0.48689
noPF	AN	0.523315
noPF	AN	0.593597
noPF	AN	0.481342
noPF	AN	0.478057
noPF	AN	0.462319
noPF	AN	0.493792
noPF	AN	0.456351
noPF	AN	0.356472
noPF	AN	0.516071
noPF	AN	0.497248
noPF	AN	0.480983
noPF	AN	0.473943
noPF	AN	0.465162
noPF	AN	0.538224
noPF	AN	0.443853
noPF	AN	0.513943
noPF	AN	0.537107
noPF	AN	0.438338
noPF	AN	0.572839
noPF	AN	0.5099
noPF	AN	0.386392
noPF	AN	0.564214
noPF	AN	0.427425
noPF	AN	0.518024
noPF	AN	0.494858
noPF	AN	0.565711
noPF	AN	0.500241
noPF	AN	0.490227
noPF	AN	0.41454
noPF	AN	0.472822
noPF	AN	0.407898
noPF	AN	0.419375
noPF	AN	0.478054
noPF	AN	0.505758
noPF	AN	0.472281
noPF	AN	0.434465
noPF	AN	0.404302
noPF	AN	0.488166
noPF	AN	0.464465
noPF	AN	0.467547
noPF	AN	0.40275
noPF	AN	0.518221
noPF	AN	0.49151
noPF	AN	0.448586
noPF	AN	0.489201
noPF	AN	0.439509
noPF	AN	0.532203
noPF	AN	0.495911
noPF	AN	0.533817
noPF	AN	0.455643
noPF	AN	0.557864
noPF	AN	0.481291
noPF	AN	0.423405
noPF	AN	0.554791
noPF	AN	0.508752
noPF	AN	0.474907
noPF	AN	0.418176
noPF	AN	0.553093
noPF	AN	0.413283
noPF	AN	0.490148
noPF	AN	0.48309
noPF	AN	0.436541
noPF	AN	0.548179
noPF	AN	0.418112
noPF	AN	0.528927
noPF	AN	0.505061
noPF	AN	0.461979
noPF	AN	0.467731
noPF	AN	0.529177
noPF	AN	0.400247
noPF	AN	0.440794
noPF	AN	0.50939
noPF	AN	0.405216
noPF	AN	0.455473
noPF	AN	0.53292
noPF	AN	0.46659
noPF	AN	0.512869
noPF	AN	0.534055
noPF	AN	0.536315
noPF	AN	0.440951
noPF	AN	0.406182
noPF	AN	0.520943
noPF	AN	0.586217
noPF	AN	0.555601
noPF	AN	0.533187
noPF	AN	0.560205
noPF	AN	0.441311
noPF	AN	0.380804
noPF	AN	0.401874
noPF	AN	0.454198
noPF	AN	0.475683
noPF	AN	0.54356
noPF	AN	0.53405
noPF	AN	0.415833
noPF	AN	0.473352
noPF	AN	0.533238
noPF	AN	0.545565
noPF	AN	0.470563
noPF	AN	0.493667
noPF	AN	0.384692
noPF	AN	0.535905
noPF	AN	0.465523
noPF	AN	0.386138
noPF	AN	0.499822
noPF	AN	0.476473
noPF	AN	0.533896
noPF	AN	0.488921
noPF	AN	0.52287
noPF	AN	0.456171
noPF	AN	0.524931
noPF	AN	0.590302
noPF	AN	0.511048
[truncated: 18,001 more rows]

## Sheet: Fig3B_data
Strain background	Strain	Promoter swap	Relative fluconazole MIC
PF	AN	prior	1
PF	AN	prior	1
PF	AN	prior	1
PF	AN	prior	1
PF	AN	prior	1
PF	AN	prior	1
PF	AN	prior	1
PF	AN	prior	1
PF	AN	prior	1
PF	AN	prior	1
PF	AN	prior	1
PF	AN	prior	1
PF	EV-1	prior	14
PF	EV-1	prior	14
PF	EV-1	prior	14
PF	EV-1	prior	16.6667
PF	EV-2	prior	7.33333
PF	EV-2	prior	7.33333
PF	EV-2	prior	7.33333
PF	EV-2	prior	7.33333
PF	EV-3	prior	7.33333
PF	EV-3	prior	7.33333
PF	EV-3	prior	7.33333
PF	EV-3	prior	7.33333
PF	AN	post	1
PF	AN	post	1
PF	AN	post	1
PF	AN	post	1
PF	AN	post	1
PF	AN	post	1
PF	AN	post	1
PF	AN	post	1
PF	AN	post	1
PF	AN	post	1
PF	AN	post	1
PF	AN	post	1
PF	EV-1	post	6.66667
PF	EV-1	post	6.66667
PF	EV-1	post	6.66667
PF	EV-1	post	9.33333
PF	EV-2	post	2.66667
PF	EV-2	post	2.66667
PF	EV-2	post	2.66667
PF	EV-2	post	2.66667
PF	EV-3	post	1.33333
PF	EV-3	post	1.33333
PF	EV-3	post	1.33333
PF	EV-3	post	1.33333

## Sheet: Fig4A_data
Strain background	Expression state	Normalised GFP signal
noPF	AE	0.590112
noPF	AE	0.695461
noPF	AE	0.750689
noPF	AE	0.565035
noPF	AE	0.74428
noPF	AE	0.75441
noPF	AE	0.70028
noPF	AE	0.659884
noPF	AE	0.589506
noPF	AE	0.737681
noPF	AE	0.612666
noPF	AE	0.564327
noPF	AE	0.704374
noPF	AE	0.676152
noPF	AE	0.64977
noPF	AE	0.638978
noPF	AE	0.667707
noPF	AE	0.671717
noPF	AE	0.667634
noPF	AE	0.642633
noPF	AE	0.783251
noPF	AE	0.712397
noPF	AE	0.704708
noPF	AE	0.714477
noPF	AE	0.614792
noPF	AE	0.674884
noPF	AE	0.5824
noPF	AE	0.51952
noPF	AE	0.676821
noPF	AE	0.509259
noPF	AE	0.583861
noPF	AE	0.624585
noPF	AE	0.595611
noPF	AE	0.601276
noPF	AE	0.593041
noPF	AE	0.684814
noPF	AE	0.572755
noPF	AE	0.590982
noPF	AE	0.65288
noPF	AE	0.625817
noPF	AE	0.668085
noPF	AE	0.681818
noPF	AE	0.72859
noPF	AE	0.593909
noPF	AE	0.673611
noPF	AE	0.640502
noPF	AE	0.562212
noPF	AE	0.770777
noPF	AE	0.698166
noPF	AE	0.658576
noPF	AE	0.647235
noPF	AE	0.67475
noPF	AE	0.646199
noPF	AE	0.769655
noPF	AE	0.608215
noPF	AE	0.580537
noPF	AE	0.742063
noPF	AE	0.760929
noPF	AE	0.503782
noPF	AE	0.699531
noPF	AE	0.687285
noPF	AE	0.694357
noPF	AE	0.373554
noPF	AE	0.577259
noPF	AE	0.715474
noPF	AE	0.688797
noPF	AE	0.666667
noPF	AE	0.588872
noPF	AE	0.688207
noPF	AE	0.611026
noPF	AE	0.752448
noPF	AE	0.5664
noPF	AE	0.784682
noPF	AE	0.650316
noPF	AE	0.357945
noPF	AE	0.597668
noPF	AE	0.760055
noPF	AE	0.632964
noPF	AE	0.636364
noPF	AE	0.605263
noPF	AE	0.715458
noPF	AE	0.523126
noPF	AE	0.653722
noPF	AE	0.74964
noPF	AE	0.679811
noPF	AE	0.683658
noPF	AE	0.661383
noPF	AE	0.605096
noPF	AE	0.638889
noPF	AE	0.673267
noPF	AE	0.67378
noPF	AE	0.628734
noPF	AE	0.733333
noPF	AE	0.645646
noPF	AE	0.70912
noPF	AE	0.711238
noPF	AE	0.708995
noPF	AE	0.63925
noPF	AE	0.706056
noPF	AE	0.531842
noPF	AE	0.636225
noPF	AE	0.589018
noPF	AE	0.639824
noPF	AE	0.495482
noPF	AE	0.719008
noPF	AE	0.602871
noPF	AE	0.709141
noPF	AE	0.696108
noPF	AE	0.695712
noPF	AE	0.746398
noPF	AE	0.655022
noPF	AE	0.741641
noPF	AE	0.675862
noPF	AE	0.605634
noPF	AE	0.664441
noPF	AE	0.659514
noPF	AE	0.674785
noPF	AE	0.748271
noPF	AE	0.682229
noPF	AE	0.550498
noPF	AE	0.592
noPF	AE	0.609351
noPF	AE	0.627536
noPF	AE	0.655172
noPF	AE	0.660407
noPF	AE	0.601276
noPF	AE	0.630094
noPF	AE	0.648936
noPF	AE	0.657895
noPF	AE	0.762779
noPF	AE	0.579901
noPF	AE	0.707246
noPF	AE	0.635548
noPF	AE	0.685535
noPF	AE	0.654434
noPF	AE	0.480916
noPF	AE	0.438511
noPF	AE	0.583077
noPF	AE	0.685131
noPF	AE	0.679887
noPF	AE	0.743976
noPF	AE	0.712912
noPF	AE	0.696697
noPF	AE	0.632492
noPF	AE	0.635294
noPF	AE	0.714719
noPF	AE	0.67623
noPF	AE	0.712286
noPF	AE	0.739628
noPF	AE	0.625806
noPF	AE	0.779586
noPF	AE	0.724138
noPF	AE	0.712575
noPF	AE	0.719495
noPF	AE	0.719828
noPF	AE	0.707977
noPF	AE	0.629508
noPF	AE	0.671014
noPF	AE	0.733824
noPF	AE	0.756827
noPF	AE	0.6125
noPF	AE	0.725547
noPF	AE	0.747967
noPF	AE	0.682443
noPF	AE	0.657686
noPF	AE	0.691156
noPF	AE	0.658537
noPF	AE	0.645933
noPF	AE	0.610028
noPF	AE	0.706314
noPF	AE	0.731669
noPF	AE	0.820827
noPF	AE	0.669767
noPF	AE	0.707379
noPF	AE	0.656863
noPF	AE	0.634526
noPF	AE	0.584459
noPF	AE	0.773643
noPF	AE	0.603279
noPF	AE	0.641141
noPF	AE	0.624573
noPF	AE	0.687587
noPF	AE	0.700416
noPF	AE	0.681592
noPF	AE	0.513219
noPF	AE	0.681287
noPF	AE	0.692737
noPF	AE	0.728814
noPF	AE	0.669444
noPF	AE	0.732847
noPF	AE	0.590769
noPF	AE	0.70944
noPF	AE	0.586158
noPF	AE	0.713442
noPF	AE	0.631321
noPF	AE	0.6839
noPF	AE	0.550861
noPF	AE	0.669786
noPF	AE	0.588771
noPF	AE	0.5919
noPF	AE	0.763298
noPF	AE	0.67673
noPF	AE	0.731707
noPF	AE	0.698565
noPF	AE	0.711674
noPF	AE	0.702035
noPF	AE	0.679598
noPF	AE	0.753463
noPF	AE	0.74344
noPF	AE	0.624427
noPF	AE	0.657051
noPF	AE	0.676754
noPF	AE	0.576203
noPF	AE	0.667626
noPF	AE	0.658263
noPF	AE	0.690616
noPF	AE	0.607656
noPF	AE	0.6
noPF	AE	0.5664
noPF	AE	0.67162
noPF	AE	0.70767
noPF	AE	0.602826
noPF	AE	0.669492
noPF	AE	0.716237
noPF	AE	0.586621
noPF	AE	0.709199
noPF	AE	0.575277
noPF	AE	0.595385
noPF	AE	0.692308
noPF	AE	0.672779
noPF	AE	0.679507
noPF	AE	0.712782
noPF	AE	0.619427
noPF	AE	0.67638
noPF	AE	0.566465
noPF	AE	0.582019
noPF	AE	0.680272
noPF	AE	0.569018
noPF	AE	0.695652
noPF	AE	0.753488
noPF	AE	0.711965
noPF	AE	0.72814
noPF	AE	0.572981
noPF	AE	0.538211
noPF	AE	0.67757
noPF	AE	0.543413
noPF	AE	0.535433
noPF	AE	0.588629
noPF	AE	0.758571
noPF	AE	0.739447
noPF	AE	0.578053
noPF	AE	0.668044
noPF	AE	0.711594
noPF	AE	0.716196
noPF	AE	0.578275
noPF	AE	0.712098
noPF	AE	0.682749
noPF	AE	0.623867
noPF	AE	0.642466
noPF	AE	0.576433
noPF	AE	0.69419
noPF	AE	0.680851
noPF	AE	0.607576
noPF	AE	0.686416
noPF	AE	0.665138
noPF	AE	0.553314
noPF	AE	0.667656
noPF	AE	0.580745
noPF	AE	0.683989
noPF	AE	0.579639
noPF	AE	0.724044
noPF	AE	0.724359
noPF	AE	0.633286
noPF	AE	0.572555
noPF	AE	0.662558
noPF	AE	0.652295
noPF	AE	0.710914
noPF	AE	0.708638
noPF	AE	0.645706
noPF	AE	0.574534
noPF	AE	0.655944
noPF	AE	0.711354
noPF	AE	0.730769
noPF	AE	0.658879
noPF	AE	0.620061
noPF	AE	0.665192
noPF	AE	0.694323
noPF	AE	0.709593
noPF	AE	0.64837
noPF	AE	0.702479
noPF	AE	0.501548
noPF	AE	0.5875
noPF	AE	0.357265
noPF	AE	0.690278
noPF	AE	0.495495
noPF	AE	0.682216
noPF	AE	0.72093
noPF	AE	0.600624
noPF	AE	0.701681
noPF	AE	0.486755
noPF	AE	0.712567
noPF	AE	0.654762
noPF	AE	0.658768
noPF	AE	0.618045
noPF	AE	0.734777
noPF	AE	0.639944
noPF	AE	0.645015
noPF	AE	0.605697
noPF	AE	0.647744
noPF	AE	0.621234
noPF	AE	0.770803
noPF	AE	0.674355
noPF	AE	0.744681
noPF	AE	0.730463
noPF	AE	0.667626
noPF	AE	0.640118
noPF	AE	0.696581
noPF	AE	0.705788
noPF	AE	0.653731
noPF	AE	0.655076
noPF	AE	0.684507
noPF	AE	0.677233
noPF	AE	0.628378
noPF	AE	0.627907
noPF	AE	0.706048
noPF	AE	0.730337
noPF	AE	0.668539
noPF	AE	0.721335
noPF	AE	0.650741
noPF	AE	0.688366
noPF	AE	0.68209
noPF	AE	0.706294
noPF	AE	0.622059
noPF	AE	0.682965
noPF	AE	0.639626
noPF	AE	0.720654
noPF	AE	0.469115
noPF	AE	0.683761
noPF	AE	0.708791
noPF	AE	0.659971
noPF	AE	0.753173
noPF	AE	0.707391
noPF	AE	0.683748
noPF	AE	0.635634
noPF	AE	0.730717
noPF	AE	0.742898
noPF	AE	0.679818
noPF	AE	0.663623
noPF	AE	0.67236
noPF	AE	0.642973
noPF	AE	0.702523
noPF	AE	0.675787
noPF	AE	0.76204
noPF	AE	0.58871
noPF	AE	0.610866
noPF	AE	0.58871
noPF	AE	0.648036
noPF	AE	0.674877
noPF	AE	0.68693
noPF	AE	0.599374
noPF	AE	0.640167
noPF	AE	0.671491
noPF	AE	0.364017
noPF	AE	0.669388
noPF	AE	0.756716
noPF	AE	0.708508
noPF	AE	0.700136
noPF	AE	0.709321
noPF	AE	0.597064
noPF	AE	0.685039
noPF	AE	0.686335
noPF	AE	0.504373
noPF	AE	0.702572
noPF	AE	0.327703
noPF	AE	0.70347
noPF	AE	0.663934
noPF	AE	0.680535
noPF	AE	0.743202
noPF	AE	0.6128
noPF	AE	0.5486
noPF	AE	0.75405
noPF	AE	0.625632
noPF	AE	0.788732
noPF	AE	0.554295
noPF	AE	0.724852
noPF	AE	0.504687
noPF	AE	0.57479
noPF	AE	0.580696
noPF	AE	0.661383
noPF	AE	0.687688
noPF	AE	0.659123
noPF	AE	0.687976
noPF	AE	0.690647
noPF	AE	0.692204
noPF	AE	0.683564
noPF	AE	0.600904
noPF	AE	0.664201
noPF	AE	0.674107
noPF	AE	0.600871
noPF	AE	0.659476
noPF	AE	0.716599
noPF	AE	0.699565
noPF	AE	0.759669
noPF	AE	0.698171
noPF	AE	0.721379
noPF	AE	0.755348
noPF	AE	0.719828
noPF	AE	0.768688
noPF	AE	0.711044
noPF	AE	0.697015
noPF	AE	0.640719
noPF	AE	0.670229
noPF	AE	0.640299
noPF	AE	0.734838
noPF	AE	0.676712
noPF	AE	0.647841
noPF	AE	0.679567
noPF	AE	0.684874
noPF	AE	0.668721
noPF	AE	0.658156
noPF	AE	0.673282
noPF	AE	0.757697
noPF	AE	0.644068
noPF	AE	0.700647
noPF	AE	0.71471
noPF	AE	0.5664
noPF	AE	0.676425
noPF	AE	0.746835
noPF	AE	0.655118
noPF	AE	0.715447
noPF	AE	0.662669
noPF	AE	0.682891
noPF	AE	0.746853
noPF	AE	0.692913
noPF	AE	0.650815
noPF	AE	0.733429
noPF	AE	0.61041
noPF	AE	0.705607
noPF	AE	0.651872
noPF	AE	0.674304
noPF	AE	0.742515
noPF	AE	0.640449
noPF	AE	0.675591
noPF	AE	0.703956
noPF	AE	0.55412
noPF	AE	0.592775
noPF	AE	0.664723
noPF	AE	0.614265
noPF	AE	0.739612
noPF	AE	0.688576
noPF	AE	0.633381
noPF	AE	0.632102
noPF	AE	0.549777
noPF	AE	0.671192
noPF	AE	0.563739
noPF	AE	0.714502
noPF	AE	0.647235
noPF	AE	0.627841
noPF	AE	0.641838
noPF	AE	0.492188
noPF	AE	0.681621
noPF	AE	0.698953
noPF	AE	0.685065
noPF	AE	0.6639
noPF	AE	0.630814
noPF	AE	0.658385
noPF	AE	0.638728
noPF	AE	0.669811
noPF	AE	0.729323
noPF	AE	0.705438
noPF	AE	0.71406
noPF	AE	0.697504
noPF	AE	0.657514
noPF	AE	0.549839
noPF	AE	0.675912
noPF	AE	0.684298
noPF	AE	0.595122
noPF	AE	0.644122
noPF	AE	0.667093
noPF	AE	0.520376
noPF	AE	0.742176
noPF	AE	0.634584
noPF	AE	0.661406
noPF	AE	0.591453
noPF	AE	0.704225
noPF	AE	0.698413
noPF	AE	0.674312
noPF	AE	0.584071
noPF	AE	0.708141
noPF	AE	0.590343
noPF	AE	0.645441
noPF	AE	0.627543
noPF	AE	0.580645
noPF	AE	0.641566
noPF	AE	0.7139
noPF	AE	0.684751
noPF	AE	0.628655
noPF	AE	0.6502
noPF	AE	0.683024
noPF	AE	0.561404
noPF	AE	0.658926
noPF	AE	0.671271
noPF	AE	0.666179
noPF	AE	0.704125
noPF	AE	0.723252
noPF	AE	0.6016
noPF	AE	0.774481
noPF	AE	0.788
noPF	AE	0.649718
noPF	AE	0.820669
noPF	AE	0.692958
noPF	AE	0.677778
noPF	AE	0.625
noPF	AE	0.692416
noPF	AE	0.670149
noPF	AE	0.800781
noPF	AE	0.619186
noPF	AE	0.689382
noPF	AE	0.638329
noPF	AE	0.552795
noPF	AE	0.707182
noPF	AE	0.738544
noPF	AE	0.626074
noPF	AE	0.694134
noPF	AE	0.652308
noPF	AE	0.700671
noPF	AE	0.708273
noPF	AE	0.603125
noPF	AE	0.707395
noPF	AE	0.614804
noPF	AE	0.715774
noPF	AE	0.568536
noPF	AE	0.696078
noPF	AE	0.714689
noPF	AE	0.669279
noPF	AE	0.610015
noPF	AE	0.594203
noPF	AE	0.688982
noPF	AE	0.687675
noPF	AE	0.688022
noPF	AE	0.708084
noPF	AE	0.621578
noPF	AE	0.606607
noPF	AE	0.650696
noPF	AE	0.701429
noPF	AE	0.630952
noPF	AE	0.70365
noPF	AE	0.590139
noPF	AE	0.704482
noPF	AE	0.596721
noPF	AE	0.663526
noPF	AE	0.67874
noPF	AE	0.69346
noPF	AE	0.605225
noPF	AE	0.64658
noPF	AE	0.759455
noPF	AE	0.695425
noPF	AE	0.466767
noPF	AE	0.517857
noPF	AE	0.69024
noPF	AE	0.743935
noPF	AE	0.65
noPF	AE	0.623397
noPF	AE	0.744318
noPF	AE	0.699461
noPF	AE	0.654459
noPF	AE	0.740533
noPF	AE	0.63141
noPF	AE	0.696927
noPF	AE	0.694524
noPF	AE	0.660436
noPF	AE	0.611111
noPF	AE	0.665693
noPF	AE	0.695828
noPF	AE	0.748892
noPF	AE	0.575342
noPF	AE	0.657807
noPF	AE	0.558442
noPF	AE	0.885375
noPF	AE	0.666168
noPF	AE	0.646377
noPF	AE	0.636223
noPF	AE	0.651163
noPF	AE	0.564815
noPF	AE	0.690828
noPF	AE	0.68062
noPF	AE	0.693598
noPF	AE	0.556837
noPF	AE	0.76
noPF	AE	0.640449
noPF	AE	0.7
noPF	AE	0.63706
noPF	AE	0.632332
noPF	AE	0.658789
noPF	AE	0.687335
noPF	AE	0.560065
noPF	AE	0.639553
noPF	AE	0.653214
noPF	AE	0.654192
noPF	AE	0.632893
noPF	AE	0.617834
noPF	AE	0.683599
noPF	AE	0.627093
noPF	AE	0.602848
noPF	AE	0.664157
noPF	AE	0.642857
noPF	AE	0.606452
noPF	AE	0.676998
noPF	AE	0.668056
noPF	AE	0.6703
noPF	AE	0.651267
noPF	AE	0.64977
noPF	AE	0.736232
noPF	AE	0.630573
noPF	AE	0.636099
noPF	AE	0.673502
noPF	AE	0.668613
noPF	AE	0.690377
noPF	AE	0.689306
noPF	AE	0.708067
noPF	AE	0.733803
noPF	AE	0.642045
noPF	AE	0.695473
noPF	AE	0.442771
noPF	AE	0.652824
noPF	AE	0.659794
noPF	AE	0.627093
noPF	AE	0.628834
noPF	AE	0.550413
noPF	AE	0.814815
noPF	AE	0.732644
noPF	AE	0.676036
noPF	AE	0.524725
noPF	AE	0.729223
noPF	AE	0.710335
noPF	AE	0.718028
noPF	AE	0.782548
noPF	AE	0.62381
noPF	AE	0.679128
noPF	AE	0.720113
noPF	AE	0.686163
noPF	AE	0.573416
noPF	AE	0.707993
noPF	AE	0.581102
noPF	AE	0.59588
noPF	AE	0.692202
noPF	AE	0.481361
noPF	AE	0.528975
noPF	AE	0.628012
noPF	AE	0.508124
noPF	AE	0.712251
noPF	AE	0.594814
noPF	AE	0.602389
noPF	AE	0.650746
noPF	AE	0.689702
noPF	AE	0.707928
noPF	AE	0.633531
noPF	AE	0.689537
noPF	AE	0.725138
noPF	AE	0.709957
noPF	AE	0.629325
noPF	AE	0.643411
noPF	AE	0.630303
noPF	AE	0.73717
noPF	AE	0.632514
noPF	AE	0.742726
noPF	AE	0.667127
noPF	AE	0.785714
noPF	AE	0.615964
noPF	AE	0.740793
noPF	AE	0.682159
noPF	AE	0.462382
noPF	AE	0.728261
noPF	AE	0.621891
noPF	AE	0.47327
noPF	AE	0.708879
noPF	AE	0.688351
noPF	AE	0.722925
noPF	AE	0.724138
noPF	AE	0.609907
noPF	AE	0.353125
noPF	AE	0.639581
noPF	AE	0.606349
noPF	AE	0.694859
noPF	AE	0.659544
noPF	AE	0.692675
noPF	AE	0.712144
noPF	AE	0.596091
noPF	AE	0.739071
noPF	AE	0.600313
noPF	AE	0.634454
noPF	AE	0.650685
noPF	AE	0.619677
noPF	AE	0.777036
noPF	AE	0.671072
noPF	AE	0.607553
noPF	AE	0.689394
noPF	AE	0.66369
noPF	AE	0.551387
noPF	AE	0.621329
noPF	AE	0.642633
noPF	AE	0.365609
noPF	AE	0.423022
noPF	AE	0.660834
noPF	AE	0.613672
noPF	AE	0.538462
noPF	AE	0.670748
noPF	AE	0.416
noPF	AE	0.541791
noPF	AE	0.721204
noPF	AE	0.695035
noPF	AE	0.703013
noPF	AE	0.648766
noPF	AE	0.612214
noPF	AE	0.683891
noPF	AE	0.644847
noPF	AE	0.762228
noPF	AE	0.661585
noPF	AE	0.842022
noPF	AE	0.733618
noPF	AE	0.582511
noPF	AE	0.621502
noPF	AE	0.607945
noPF	AE	0.687797
noPF	AE	0.716851
noPF	AE	0.684993
noPF	AE	0.713506
noPF	AE	0.708861
noPF	AE	0.658872
noPF	AE	0.64172
noPF	AE	0.743865
noPF	AE	0.5904
noPF	AE	0.545872
noPF	AE	0.655763
noPF	AE	0.590395
noPF	AE	0.731183
noPF	AE	0.881596
noPF	AE	0.70649
noPF	AE	0.504559
noPF	AE	0.696328
noPF	AE	0.722983
noPF	AE	0.657534
noPF	AE	0.67313
noPF	AE	0.667643
noPF	AE	0.728183
noPF	AE	0.622435
noPF	AE	0.670014
noPF	AE	0.731778
noPF	AE	0.513804
noPF	AE	0.676012
noPF	AE	0.635158
noPF	AE	0.758294
noPF	AE	0.701613
noPF	AE	0.680882
noPF	AE	0.730709
noPF	AE	0.692105
noPF	AE	0.719585
noPF	AE	0.716198
noPF	AE	0.671965
noPF	AE	0.709766
noPF	AE	0.53789
noPF	AE	0.642963
noPF	AE	0.732847
noPF	AE	0.708571
noPF	AE	0.652439
noPF	AE	0.706447
noPF	AE	0.716396
noPF	AE	0.70624
noPF	AE	0.655332
noPF	AE	0.579787
noPF	AE	0.754986
noPF	AE	0.676754
noPF	AE	0.556122
noPF	AE	0.737659
noPF	AE	0.710059
noPF	AE	0.532081
noPF	AE	0.655484
noPF	AE	0.597264
noPF	AE	0.625551
noPF	AE	0.674419
noPF	AE	0.737537
noPF	AE	0.775106
noPF	AE	0.651537
noPF	AE	0.640449
noPF	AE	0.654646
noPF	AE	0.695035
noPF	AE	0.667712
noPF	AE	0.622642
noPF	AE	0.647143
noPF	AE	0.530973
noPF	AE	0.703401
noPF	AE	0.686464
noPF	AE	0.542986
noPF	AE	0.674419
noPF	AE	0.662885
noPF	AE	0.721184
noPF	AE	0.743191
noPF	AE	0.657238
noPF	AE	0.748404
noPF	AE	0.759305
noPF	AE	0.642857
noPF	AE	0.650078
noPF	AE	0.697568
noPF	AE	0.661538
noPF	AE	0.566879
noPF	AE	0.660225
noPF	AE	0.679049
noPF	AE	0.424144
noPF	AE	0.675941
noPF	AE	0.644201
noPF	AE	0.8557
noPF	AE	0.692771
noPF	AE	0.703919
noPF	AE	0.709585
noPF	AE	0.645341
noPF	AE	0.672515
noPF	AE	0.697479
noPF	AE	0.70418
noPF	AE	0.704871
noPF	AE	0.677807
noPF	AE	0.713415
noPF	AE	0.713889
noPF	AE	0.746269
noPF	AE	0.636364
noPF	AE	0.670886
noPF	AE	0.4613
noPF	AE	0.643879
noPF	AE	0.690808
noPF	AE	0.635659
noPF	AE	0.697059
noPF	AE	0.594136
noPF	AE	0.577273
noPF	AE	0.7429
noPF	AE	0.725322
noPF	AE	0.699145
noPF	AE	0.603945
noPF	AE	0.637681
noPF	AE	0.715161
noPF	AE	0.587209
noPF	AE	0.594354
noPF	AE	0.596694
noPF	AE	0.687747
noPF	AE	0.748242
noPF	AE	0.836834
noPF	AE	0.266223
noPF	AE	0.569486
noPF	AE	0.637048
noPF	AE	0.688822
noPF	AE	0.635693
noPF	AE	0.616573
noPF	AE	0.715822
noPF	AE	0.700987
noPF	AE	0.672704
noPF	AE	0.653901
noPF	AE	0.629747
noPF	AE	0.721704
noPF	AE	0.680412
noPF	AE	0.653791
noPF	AE	0.662242
noPF	AE	0.676471
noPF	AE	0.694842
noPF	AE	0.670455
noPF	AE	0.594059
noPF	AE	0.454693
noPF	AE	0.609873
noPF	AE	0.613782
noPF	AE	0.622348
noPF	AE	0.642963
noPF	AE	0.716418
noPF	AE	0.725519
noPF	AE	0.649645
noPF	AE	0.668097
noPF	AE	0.648402
noPF	AE	0.576744
noPF	AE	0.759019
noPF	AE	0.252818
noPF	AE	0.74422
noPF	AE	0.683507
noPF	AE	0.775068
noPF	AE	0.666172
noPF	AE	0.683969
noPF	AE	0.647249
noPF	AE	0.706461
noPF	AE	0.646377
noPF	AE	0.629685
noPF	AE	0.480349
noPF	AE	0.648177
noPF	AE	0.639871
noPF	AE	0.667688
noPF	AE	0.709815
noPF	AE	0.714286
noPF	AE	0.612573
noPF	AE	0.626543
noPF	AE	0.601208
noPF	AE	0.569823
noPF	AE	0.744711
noPF	AE	0.589666
noPF	AE	0.653188
noPF	AE	0.61051
noPF	AE	0.578526
noPF	AE	0.634675
noPF	AE	0.653203
noPF	AE	0.658268
noPF	AE	0.673941
noPF	AE	0.631893
noPF	AE	0.700565
noPF	AE	0.621622
noPF	AE	0.668246
noPF	AE	0.730303
noPF	AE	0.65967
noPF	AE	0.697403
noPF	AE	0.489451
noPF	AE	0.615714
noPF	AE	0.628205
noPF	AE	0.784507
noPF	AE	0.611028
noPF	AE	0.578788
noPF	AE	0.559859
noPF	AE	0.603799
noPF	AE	0.698289
noPF	AE	0.672293
noPF	AE	0.610264
noPF	AE	0.681754
noPF	AE	0.692612
noPF	AE	0.653686
noPF	AE	0.770745
noPF	AE	0.69419
noPF	AE	0.563312
noPF	AE	0.633562
noPF	AE	0.606973
noPF	AE	0.683924
noPF	AE	0.540741
noPF	AE	0.490991
noPF	AE	0.494753
noPF	AE	0.751669
noPF	AE	0.72349
noPF	AE	0.583456
noPF	AE	0.699176
noPF	AE	0.62614
noPF	AE	0.589779
noPF	AE	0.62119
noPF	AE	0.670635
noPF	AE	0.682284
noPF	AE	0.680492
noPF	AE	0.626126
noPF	AE	0.619718
noPF	AE	0.644042
noPF	AE	0.757953
noPF	AE	0.67374
noPF	AE	0.735772
noPF	AE	0.610143
noPF	AE	0.6448
noPF	AE	0.534687
noPF	AE	0.448485
noPF	AE	0.48209
noPF	AE	0.688982
noPF	AE	0.666214
noPF	AE	0.702866
noPF	AE	0.652174
noPF	AE	0.74933
noPF	AE	0.653392
noPF	AE	0.659341
noPF	AE	0.74184
noPF	AE	0.639831
noPF	AE	0.58982
noPF	AE	0.683002
noPF	AE	0.767477
noPF	AE	0.723647
noPF	AE	0.638629
noPF	AE	0.689291
noPF	AE	0.706553
noPF	AE	0.664265
noPF	AE	0.641958
noPF	AE	0.652318
noPF	AE	0.592
noPF	AE	0.676681
noPF	AE	0.617518
noPF	AE	0.6208
noPF	AE	0.616564
noPF	AE	0.68109
noPF	AE	0.730159
noPF	AE	0.702065
noPF	AE	0.529874
noPF	AE	0.655712
noPF	AE	0.682148
noPF	AE	0.662375
noPF	AE	0.656077
noPF	AE	0.563518
noPF	AE	0.69174
noPF	AE	0.541997
noPF	AE	0.684932
noPF	AE	0.694051
noPF	AE	0.665635
noPF	AE	0.694407
noPF	AE	0.688889
noPF	AE	0.648649
noPF	AE	0.669983
noPF	AE	0.613433
noPF	AE	0.68949
noPF	AE	0.732198
noPF	AE	0.713885
noPF	AE	0.655172
noPF	AE	0.67359
noPF	AE	0.616296
noPF	AE	0.694335
noPF	AE	0.69514
noPF	AE	0.631965
noPF	AE	0.573209
noPF	AE	0.581015
noPF	AE	0.702035
noPF	AE	0.564465
noPF	AE	0.764444
noPF	AE	0.68
noPF	AE	0.75307
noPF	AE	0.669219
noPF	AE	0.649452
noPF	AE	0.62119
noPF	AE	0.694751
noPF	AE	0.665605
noPF	AE	0.692098
noPF	AE	0.76393
noPF	AE	0.661836
noPF	AE	0.645591
noPF	AE	0.650073
noPF	AE	0.666667
noPF	AE	0.538117
noPF	AE	0.645733
noPF	AE	0.677419
noPF	AE	0.63474
noPF	AE	0.666165
noPF	AE	0.694848
noPF	AE	0.637271
noPF	AE	0.461769
noPF	AE	0.297837
noPF	AE	0.725258
noPF	AE	0.570552
noPF	AE	0.670977
noPF	AE	0.615385
noPF	AE	0.680456
noPF	AE	0.719247
noPF	AE	0.59375
noPF	AE	0.738124
noPF	AE	0.617211
noPF	AE	0.790765
noPF	AE	0.631068
noPF	AE	0.577713
noPF	AE	0.736011
noPF	AE	0.695712
noPF	AE	0.635155
noPF	AE	0.690962
noPF	AE	0.613162
noPF	AE	0.68254
noPF	AE	0.668985
noPF	AE	0.627747
noPF	AE	0.683333
noPF	AE	0.734694
noPF	AE	0.765646
noPF	AE	0.743134
noPF	AE	0.720365
noPF	AE	0.730874
noPF	AE	0.620329
noPF	AE	0.633903
noPF	AE	0.626996
noPF	AE	0.592063
noPF	AE	0.671831
noPF	AE	0.640432
noPF	AE	0.685345
noPF	AE	0.695513
noPF	AE	0.678571
noPF	AE	0.678674
noPF	AE	0.702155
noPF	AE	0.59697
noPF	AE	0.671576
noPF	AE	0.506803
noPF	AE	0.593168
noPF	AE	0.732759
noPF	AE	0.596096
noPF	AE	0.587519
noPF	AE	0.552413
noPF	AE	0.702628
noPF	AE	0.515291
noPF	AE	0.671091
noPF	AE	0.594675
noPF	AE	0.68328
noPF	AE	0.767978
noPF	AE	0.689855
noPF	AE	0.590288
noPF	AE	0.674735
noPF	AE	0.618974
noPF	AE	0.650316
noPF	AE	0.663877
noPF	AE	0.703804
noPF	AE	0.731903
noPF	AE	0.702857
noPF	AE	0.690323
noPF	AE	0.698507
noPF	AE	0.693333
noPF	AE	0.662568
noPF	AE	0.629681
noPF	AE	0.599676
noPF	AE	0.60503
noPF	AE	0.755714
noPF	AE	0.634494
noPF	AE	0.659701
noPF	AE	0.669044
noPF	AE	0.731742
noPF	AE	0.75
noPF	AE	0.627172
noPF	AE	0.665025
noPF	AE	0.732
noPF	AE	0.734088
noPF	AE	0.719665
noPF	AE	0.625557
noPF	AE	0.619273
noPF	AE	0.708672
noPF	AE	0.634318
noPF	AE	0.643491
noPF	AE	0.626154
noPF	AE	0.588771
noPF	AE	0.753721
noPF	AE	0.628247
noPF	AE	0.703759
noPF	AE	0.728513
noPF	AE	0.714286
noPF	AE	0.643505
noPF	AE	0.717765
noPF	AE	0.618421
noPF	AE	0.593114
noPF	AE	0.598726
noPF	AE	0.252818
noPF	AE	0.731066
noPF	AE	0.765928
noPF	AE	0.758929
noPF	AE	0.525984
noPF	AE	0.589623
noPF	AE	0.693009
noPF	AE	0.673469
noPF	AE	0.629747
noPF	AE	0.861982
noPF	AE	0.64915
noPF	AE	0.58179
noPF	AE	0.662921
noPF	AE	0.473765
noPF	AE	0.65107
noPF	AE	0.590982
noPF	AE	0.68915
noPF	AE	0.539007
noPF	AE	0.555882
noPF	AE	0.678014
noPF	AE	0.645161
noPF	AE	0.674603
noPF	AE	0.669004
noPF	AE	0.608563
noPF	AE	0.711864
noPF	AE	0.696133
noPF	AE	0.632332
noPF	AE	0.481117
noPF	AE	0.584307
noPF	AE	0.597087
noPF	AE	0.732523
noPF	AE	0.749671
noPF	AE	0.774011
noPF	AE	0.723464
noPF	AE	0.670165
noPF	AE	0.695779
noPF	AE	0.68806
noPF	AE	0.615132
noPF	AE	0.623418
noPF	AE	0.435897
noPF	AE	0.640884
noPF	AE	0.588419
noPF	AE	0.707317
noPF	AE	0.764405
noPF	AE	0.611465
noPF	AE	0.653147
noPF	AE	0.726048
noPF	AE	0.542149
noPF	AE	0.641481
noPF	AE	0.655118
noPF	AE	0.595349
noPF	AE	0.677372
noPF	AE	0.606452
noPF	AE	0.725689
noPF	AE	0.691781
noPF	AE	0.567294
noPF	AE	0.723437
noPF	AE	0.56
noPF	AE	0.704698
noPF	AE	0.630098
noPF	AE	0.737813
noPF	AE	0.616372
noPF	AE	0.651491
noPF	AE	0.735795
noPF	AE	0.591331
noPF	AE	0.620344
noPF	AE	0.598462
noPF	AE	0.616692
noPF	AE	0.753957
noPF	AE	0.649776
noPF	AE	0.586626
noPF	AE	0.692102
noPF	AE	0.698551
noPF	AE	0.738836
noPF	AE	0.69559
noPF	AE	0.67147
noPF	AE	0.639946
noPF	AE	0.702786
noPF	AE	0.674548
noPF	AE	0.476744
noPF	AE	0.711016
noPF	AE	0.733154
noPF	AE	0.596376
noPF	AE	0.65566
noPF	AE	0.718973
noPF	AE	0.650155
noPF	AE	0.676829
noPF	AE	0.673375
noPF	AE	0.420792
noPF	AE	0.681686
noPF	AE	0.694964
noPF	AE	0.687783
noPF	AE	0.638574
noPF	AE	0.640646
noPF	AE	0.7
noPF	AE	0.625
noPF	AE	0.679219
noPF	AE	0.677419
noPF	AE	0.690736
noPF	AE	0.693227
noPF	AE	0.68062
noPF	AE	0.530324
noPF	AE	0.671664
noPF	AE	0.0695364
noPF	AE	0.638331
noPF	AE	0.721286
noPF	AE	0.705563
noPF	AE	0.701493
noPF	AE	0.705882
noPF	AE	0.564228
noPF	AE	0.624398
noPF	AE	0.702857
noPF	AE	0.660061
noPF	AE	0.599681
noPF	AE	0.610306
noPF	AE	0.6448
noPF	AE	0.724187
noPF	AE	0.681677
noPF	AE	0.576299
noPF	AE	0.774815
noPF	AE	0.604235
noPF	AE	0.730399
noPF	AE	0.631988
noPF	AE	0.636943
noPF	AE	0.696108
noPF	AE	0.724047
noPF	AE	0.768769
noPF	AE	0.706275
noPF	AE	0.665152
noPF	AE	0.739369
noPF	AE	0.666151
noPF	AE	0.547112
noPF	AE	0.679186
noPF	AE	0.58124
noPF	AE	0.693198
noPF	AE	0.675556
noPF	AE	0.686454
noPF	AE	0.659389
noPF	AE	0.625402
noPF	AE	0.710914
noPF	AE	0.76876
noPF	AE	0.676282
noPF	AE	0.670181
noPF	AE	0.352201
noPF	AE	0.63901
noPF	AE	0.604269
noPF	AE	0.643642
noPF	AE	0.727141
noPF	AE	0.72
noPF	AE	0.670085
noPF	AE	0.715505
noPF	AE	0.673621
noPF	AE	0.675524
noPF	AE	0.53719
noPF	AE	0.750378
noPF	AE	0.634146
noPF	AE	0.715436
noPF	AE	0.685507
noPF	AE	0.586314
noPF	AE	0.625397
noPF	AE	0.688406
noPF	AE	0.446991
noPF	AE	0.594801
noPF	AE	0.71184
noPF	AE	0.700699
noPF	AE	0.524845
noPF	AE	0.649425
noPF	AE	0.693603
noPF	AE	0.597315
noPF	AE	0.692068
noPF	AE	0.732475
noPF	AE	0.681119
noPF	AE	0.666667
noPF	AE	0.557813
noPF	AE	0.687683
noPF	AE	0.637016
noPF	AE	0.592834
noPF	AE	0.660112
noPF	AE	0.791606
noPF	AE	0.741784
noPF	AE	0.760174
noPF	AE	0.714724
noPF	AE	0.691429
noPF	AE	0.681614
noPF	AE	0.720524
noPF	AE	0.743902
noPF	AE	0.592339
noPF	AE	0.609524
noPF	AE	0.619799
noPF	AE	0.760563
noPF	AE	0.716237
noPF	AE	0.60396
noPF	AE	0.630159
noPF	AE	0.704992
noPF	AE	0.63583
noPF	AE	0.642755
noPF	AE	0.594295
noPF	AE	0.669344
noPF	AE	0.716981
noPF	AE	0.675425
noPF	AE	0.661891
noPF	AE	0.734513
noPF	AE	0.668203
noPF	AE	0.646492
noPF	AE	0.740489
noPF	AE	0.682008
noPF	AE	0.697329
noPF	AE	0.713092
noPF	AE	0.640063
noPF	AE	0.745656
noPF	AE	0.797904
noPF	AE	0.533639
noPF	AE	0.652504
noPF	AE	0.663352
noPF	AE	0.592958
noPF	AE	0.705793
noPF	AE	0.691603
noPF	AE	0.654192
noPF	AE	0.672727
noPF	AE	0.712409
noPF	AE	0.662015
noPF	AE	0.69651
noPF	AE	0.555556
noPF	AE	0.756831
noPF	AE	0.677372
noPF	AE	0.63649
noPF	AE	0.664526
noPF	AE	0.606109
noPF	AE	0.682422
noPF	AE	0.720261
noPF	AE	0.511589
noPF	AE	0.622807
noPF	AE	0.684736
noPF	AE	0.659854
noPF	AE	0.609859
noPF	AE	0.689274
noPF	AE	0.637084
noPF	AE	0.676033
noPF	AE	0.710949
noPF	AE	0.66474
noPF	AE	0.735414
noPF	AE	0.606107
noPF	AE	0.727149
noPF	AE	0.649123
noPF	AE	0.721068
noPF	AE	0.495784
noPF	AE	0.75389
noPF	AE	0.71189
noPF	AE	0.485577
noPF	AE	0.676783
noPF	AE	0.700987
noPF	AE	0.7277
noPF	AE	0.671384
noPF	AE	0.710123
noPF	AE	0.696676
noPF	AE	0.648801
noPF	AE	0.686357
noPF	AE	0.612777
noPF	AE	0.443548
noPF	AE	0.678211
noPF	AE	0.648855
noPF	AE	0.181524
noPF	AE	0.574156
noPF	AE	0.677698
noPF	AE	0.707317
noPF	AE	0.653846
noPF	AE	0.64252
noPF	AE	0.692094
noPF	AE	0.683578
noPF	AE	0.700843
noPF	AE	0.595833
noPF	AE	0.672387
noPF	AE	0.686192
noPF	AE	0.65
noPF	AE	0.606757
noPF	AE	0.634036
noPF	AE	0.565769
noPF	AE	0.706629
noPF	AE	0.579365
noPF	AE	0.730044
noPF	AE	0.685039
noPF	AE	0.625585
noPF	AE	0.666137
noPF	AE	0.688259
noPF	AE	0.611374
noPF	AE	0.252941
noPF	AE	0.708618
noPF	AE	0.728346
noPF	AE	0.682371
noPF	AE	0.697772
noPF	AE	0.62695
noPF	AE	0.674208
noPF	AE	0.606657
noPF	AE	0.70945
noPF	AE	0.675969
noPF	AE	0.888755
noPF	AE	0.729877
noPF	AE	0.664577
noPF	AE	0.600297
noPF	AE	0.730769
noPF	AE	0.620306
noPF	AE	0.641768
noPF	AE	0.657061
noPF	AE	0.665254
noPF	AE	0.648997
noPF	AE	0.639344
noPF	AE	0.694635
noPF	AE	0.633721
noPF	AE	0.5648
noPF	AE	0.621166
noPF	AE	0.73224
noPF	AE	0.593798
noPF	AE	0.638691
noPF	AE	0.660537
noPF	AE	0.773639
noPF	AE	0.726859
noPF	AE	0.689209
noPF	AE	0.634111
noPF	AE	0.686221
noPF	AE	0.652303
noPF	AE	0.665138
noPF	AE	0.655667
noPF	AE	0.633712
noPF	AE	0.791785
noPF	AE	0.69559
noPF	AE	0.716396
noPF	AE	0.713877
noPF	AE	0.730159
noPF	AE	0.666159
noPF	AE	0.739189
noPF	AE	0.684138
noPF	AE	0.664275
noPF	AE	0.708987
noPF	AE	0.68741
noPF	AE	0.708018
noPF	AE	0.549383
noPF	AE	0.630468
noPF	AE	0.722449
noPF	AE	0.6375
noPF	AE	0.694444
noPF	AE	0.725201
noPF	AE	0.725341
noPF	AE	0.736765
noPF	AE	0.676471
noPF	AE	0.299694
noPF	AE	0.705531
noPF	AE	0.454273
noPF	AE	0.696454
noPF	AE	0.698413
noPF	AE	0.652374
noPF	AE	0.657856
noPF	AE	0.694168
noPF	AE	0.629167
noPF	AE	0.656501
noPF	AE	0.668702
noPF	AE	0.668232
noPF	AE	0.871795
noPF	AE	0.664781
noPF	AE	0.635328
noPF	AE	0.70963
noPF	AE	0.796662
noPF	AE	0.685446
noPF	AE	0.713877
noPF	AE	0.673267
noPF	AE	0.694228
noPF	AE	0.675414
noPF	AE	0.6793
noPF	AE	0.756061
noPF	AE	0.607744
noPF	AE	0.662037
noPF	AE	0.414239
noPF	AE	0.722222
noPF	AE	0.72752
noPF	AE	0.669753
noPF	AE	0.625758
noPF	AE	0.73913
noPF	AE	0.613905
noPF	AE	0.700441
noPF	AE	0.669449
noPF	AE	0.696784
noPF	AE	0.654574
noPF	AE	0.671924
noPF	AE	0.322437
noPF	AE	0.615616
noPF	AE	0.715789
noPF	AE	0.66718
noPF	AE	0.681402
noPF	AE	0.55618
noPF	AE	0.683444
noPF	AE	0.674699
noPF	AE	0.708006
noPF	AE	0.620192
noPF	AE	0.711674
noPF	AE	0.698262
noPF	AE	0.633083
noPF	AE	0.674965
noPF	AE	0.669086
noPF	AE	0.652857
noPF	AE	0.631429
noPF	AE	0.519537
noPF	AE	0.690349
noPF	AE	0.603175
noPF	AE	0.715259
noPF	AE	0.552925
noPF	AE	0.713643
noPF	AE	0.717836
noPF	AE	0.683432
noPF	AE	0.435146
noPF	AE	0.680537
noPF	AE	0.56369
noPF	AE	0.72434
noPF	AE	0.517885
noPF	AE	0.741486
noPF	AE	0.704802
noPF	AE	0.615625
noPF	AE	0.703876
noPF	AE	0.714076
noPF	AE	0.653595
noPF	AE	0.732143
noPF	AE	0.656522
noPF	AE	0.607535
noPF	AE	0.726361
noPF	AE	0.70418
noPF	AE	0.752013
noPF	AE	0.694064
noPF	AE	0.61194
noPF	AE	0.673324
noPF	AE	0.634703
noPF	AE	0.635417
noPF	AE	0.538462
noPF	AE	0.715308
noPF	AE	0.809077
noPF	AE	0.603577
noPF	AE	0.637313
noPF	AE	0.658784
noPF	AE	0.731959
noPF	AE	0.664
noPF	AE	0.579609
noPF	AE	0.518946
noPF	AE	0.427419
noPF	AE	0.684543
noPF	AE	0.683631
noPF	AE	0.629573
noPF	AE	0.595808
noPF	AE	0.655949
noPF	AE	0.663043
noPF	AE	0.654114
noPF	AE	0.695712
noPF	AE	0.685976
noPF	AE	0.727139
noPF	AE	0.690141
noPF	AE	0.649934
noPF	AE	0.536467
noPF	AE	0.653595
noPF	AE	0.704067
noPF	AE	0.742902
noPF	AE	0.66821
noPF	AE	0.695418
noPF	AE	0.825674
noPF	AE	0.749625
noPF	AE	0.769115
noPF	AE	0.635294
noPF	AE	0.729378
noPF	AE	0.725664
noPF	AE	0.603293
noPF	AE	0.704286
noPF	AE	0.627419
noPF	AE	0.666667
noPF	AE	0.617647
noPF	AE	0.715493
noPF	AE	0.745856
noPF	AE	0.64915
noPF	AE	0.676205
noPF	AE	0.688732
noPF	AE	0.716617
noPF	AE	0.63233
noPF	AE	0.754789
noPF	AE	0.642325
noPF	AE	0.662873
noPF	AE	0.65931
noPF	AE	0.737705
noPF	AE	0.668693
noPF	AE	0.591743
noPF	AE	0.538715
noPF	AE	0.644513
noPF	AE	0.584087
noPF	AE	0.603577
noPF	AE	0.673163
noPF	AE	0.602118
noPF	AE	0.583211
noPF	AE	0.645066
noPF	AE	0.577031
noPF	AE	0.65008
noPF	AE	0.676971
noPF	AE	0.664653
noPF	AE	0.637072
noPF	AE	0.723005
noPF	AE	0.584459
noPF	AE	0.727273
noPF	AE	0.61882
noPF	AE	0.582677
noPF	AE	0.657967
noPF	AE	0.588235
noPF	AE	0.786963
noPF	AE	0.785021
noPF	AE	0.602236
noPF	AE	0.738318
noPF	AE	0.626891
noPF	AE	0.581395
noPF	AE	0.648801
noPF	AE	0.749271
noPF	AE	0.718833
noPF	AE	0.559451
noPF	AE	0.494523
noPF	AE	0.867982
noPF	AE	0.721239
noPF	AE	0.772185
noPF	AE	0.730719
noPF	AE	0.622735
noPF	AE	0.672727
noPF	AE	0.505902
noPF	AE	0.67757
noPF	AE	0.697222
noPF	AE	0.619784
noPF	AE	0.626087
noPF	AE	0.626543
noPF	AE	0.676838
noPF	AE	0.586047
noPF	AE	0.748844
noPF	AE	0.553323
noPF	AE	0.707317
noPF	AE	0.705056
noPF	AE	0.606432
noPF	AE	0.637346
noPF	AE	0.723554
noPF	AE	0.687587
noPF	AE	0.652111
noPF	AE	0.676177
noPF	AE	0.680303
noPF	AE	0.621662
noPF	AE	0.608516
noPF	AE	0.6875
noPF	AE	0.736842
noPF	AE	0.641902
noPF	AE	0.697872
noPF	AE	0.647426
noPF	AE	0.673134
noPF	AE	0.728682
noPF	AE	0.726124
noPF	AE	0.710084
noPF	AE	0.658423
noPF	AE	0.475894
noPF	AE	0.706475
noPF	AE	0.633678
noPF	AE	0.702619
noPF	AE	0.57725
noPF	AE	0.731523
noPF	AE	0.620482
noPF	AE	0.703081
noPF	AE	0.629108
noPF	AE	0.706647
noPF	AE	0.677852
noPF	AE	0.594554
noPF	AE	0.457757
noPF	AE	0.736695
noPF	AE	0.722607
noPF	AE	0.644094
noPF	AE	0.659371
noPF	AE	0.669173
noPF	AE	0.717033
noPF	AE	0.668456
noPF	AE	0.71669
noPF	AE	0.514331
noPF	AE	0.609302
noPF	AE	0.592934
noPF	AE	0.610778
noPF	AE	0.675266
noPF	AE	0.676177
noPF	AE	0.648148
noPF	AE	0.671779
noPF	AE	0.707101
noPF	AE	0.673282
noPF	AE	0.652666
noPF	AE	0.684533
noPF	AE	0.888041
noPF	AE	0.649612
noPF	AE	0.561181
noPF	AE	0.71706
noPF	AE	0.674221
noPF	AE	0.676876
noPF	AE	0.670996
noPF	AE	0.680645
noPF	AE	0.666144
noPF	AE	0.551263
noPF	AE	0.715805
noPF	AE	0.76066
noPF	AE	0.643917
noPF	AE	0.726241
noPF	AE	0.619414
noPF	AE	0.602627
noPF	AE	0.759021
noPF	AE	0.759459
noPF	AE	0.727273
noPF	AE	0.669958
noPF	AE	0.729196
noPF	AE	0.686644
noPF	AE	0.773663
noPF	AE	0.723521
noPF	AE	0.813421
noPF	AE	0.764861
noPF	AE	0.688923
noPF	AE	0.650904
noPF	AE	0.702364
noPF	AE	0.76783
noPF	AE	0.709852
noPF	AE	0.668135
noPF	AE	0.628659
noPF	AE	0.692901
noPF	AE	0.677469
noPF	AE	0.666161
noPF	AE	0.558779
noPF	AE	0.620192
noPF	AE	0.502504
noPF	AE	0.68663
noPF	AE	0.664587
noPF	AE	0.672387
noPF	AE	0.731364
noPF	AE	0.672897
noPF	AE	0.642442
noPF	AE	0.494135
noPF	AE	0.586992
noPF	AE	0.647059
noPF	AE	0.648951
noPF	AE	0.671368
noPF	AE	0.637329
noPF	AE	0.653605
noPF	AE	0.685976
noPF	AE	0.679049
noPF	AE	0.712057
noPF	AE	0.779167
noPF	AE	0.621069
noPF	AE	0.581616
noPF	AE	0.65625
noPF	AE	0.77994
noPF	AE	0.632148
noPF	AE	0.671212
noPF	AE	0.638752
noPF	AE	0.653214
noPF	AE	0.710633
noPF	AE	0.710791
noPF	AE	0.657854
noPF	AE	0.720313
noPF	AE	0.672231
noPF	AE	0.708966
noPF	AE	0.704895
noPF	AE	0.706647
noPF	AE	0.663854
noPF	AE	0.751061
noPF	AE	0.70339
noPF	AE	0.697183
noPF	AE	0.5968
noPF	AE	0.725437
noPF	AE	0.761481
noPF	AE	0.682779
noPF	AE	0.578704
noPF	AE	0.587549
noPF	AE	0.701117
noPF	AE	0.697015
noPF	AE	0.408946
noPF	AE	0.595779
noPF	AE	0.554276
noPF	AE	0.541601
noPF	AE	0.704965
noPF	AE	0.699164
noPF	AE	0.739875
noPF	AE	0.698217
noPF	AE	0.312397
noPF	AE	0.592105
noPF	AE	0.753709
noPF	AE	0.577273
noPF	AE	0.685675
noPF	AE	0.604511
noPF	AE	0.754119
noPF	AE	0.670641
noPF	AE	0.703652
noPF	AE	0.719198
noPF	AE	0.712221
noPF	AE	0.625
noPF	AE	0.55836
noPF	AE	0.629149
noPF	AE	0.742898
noPF	AE	0.822194
noPF	AE	0.531852
noPF	AE	0.623867
noPF	AE	0.632353
noPF	AE	0.649864
noPF	AE	0.411955
noPF	AE	0.668478
noPF	AE	0.533437
noPF	AE	0.640823
noPF	AE	0.668085
noPF	AE	0.647482
noPF	AE	0.639831
noPF	AE	0.669044
noPF	AE	0.590244
noPF	AE	0.762463
noPF	AE	0.818182
noPF	AE	0.698413
noPF	AE	0.724088
noPF	AE	0.536776
noPF	AE	0.646424
noPF	AE	0.741983
noPF	AE	0.689855
noPF	AE	0.665185
noPF	AE	0.675477
noPF	AE	0.698485
noPF	AE	0.737931
noPF	AE	0.733638
noPF	AE	0.648208
noPF	AE	0.649718
noPF	AE	0.704648
noPF	AE	0.728889
noPF	AE	0.676849
noPF	AE	0.613846
noPF	AE	0.63124
noPF	AE	0.700461
noPF	AE	0.669173
noPF	AE	0.692745
noPF	AE	0.688857
noPF	AE	0.60468
noPF	AE	0.66112
noPF	AE	0.674293
noPF	AE	0.679153
noPF	AE	0.631664
noPF	AE	0.704374
noPF	AE	0.69863
noPF	AE	0.629338
noPF	AE	0.56025
noPF	AE	0.749322
noPF	AE	0.694751
noPF	AE	0.609001
noPF	AE	0.779687
noPF	AE	0.709924
noPF	AE	0.713299
noPF	AE	0.617247
noPF	AE	0.70579
noPF	AE	0.619048
noPF	AE	0.703863
noPF	AE	0.669506
noPF	AE	0.628186
noPF	AE	0.591667
noPF	AE	0.764368
noPF	AE	0.606299
noPF	AE	0.689306
noPF	AE	0.58125
noPF	AE	0.672026
noPF	AE	0.603774
noPF	AE	0.719373
noPF	AE	0.692946
noPF	AE	0.7867
noPF	AE	0.69494
noPF	AE	0.685185
noPF	AE	0.638889
noPF	AE	0.783404
noPF	AE	0.657459
noPF	AE	0.596932
noPF	AE	0.557833
noPF	AE	0.715134
noPF	AE	0.657423
noPF	AE	0.665123
noPF	AE	0.628777
noPF	AE	0.600884
noPF	AE	0.608295
noPF	AE	0.636641
noPF	AE	0.648649
noPF	AE	0.703647
noPF	AE	0.67971
noPF	AE	0.574627
noPF	AE	0.656394
noPF	AE	0.613057
noPF	AE	0.756792
noPF	AE	0.615748
noPF	AE	0.718706
noPF	AE	0.716895
noPF	AE	0.584302
noPF	AE	0.589984
noPF	AE	0.629575
noPF	AE	0.669065
noPF	AE	0.597826
noPF	AE	0.735849
noPF	AE	0.705882
noPF	AE	0.727397
noPF	AE	0.707937
noPF	AE	0.386997
noPF	AE	0.712557
noPF	AE	0.657224
noPF	AE	0.727528
noPF	AE	0.712366
noPF	AE	0.708556
noPF	AE	0.562678
noPF	AE	0.705531
noPF	AE	0.664244
noPF	AE	0.701807
noPF	AE	0.637658
noPF	AE	0.512821
noPF	AE	0.627976
noPF	AE	0.662771
noPF	AE	0.70255
noPF	AE	0.632622
noPF	AE	0.664955
noPF	AE	0.659409
noPF	AE	0.581994
noPF	AE	0.664062
noPF	AE	0.588235
noPF	AE	0.640056
noPF	AE	0.709804
noPF	AE	0.489766
noPF	AE	0.783898
noPF	AE	0.620846
noPF	AE	0.610687
noPF	AE	0.701351
noPF	AE	0.51791
noPF	AE	0.664748
noPF	AE	0.682243
noPF	AE	0.683333
noPF	AE	0.611987
noPF	AE	0.651685
noPF	AE	0.655319
noPF	AE	0.69651
noPF	AE	0.577744
noPF	AE	0.661602
noPF	AE	0.716353
noPF	AE	0.653451
noPF	AE	0.61746
noPF	AE	0.716604
noPF	AE	0.708628
noPF	AE	0.493528
noPF	AE	0.602184
noPF	AE	0.671642
noPF	AE	0.725806
noPF	AE	0.616176
noPF	AE	0.57228
noPF	AE	0.686546
noPF	AE	0.62916
noPF	AE	0.652374
noPF	AE	0.692086
noPF	AE	0.606723
noPF	AE	0.635682
noPF	AE	0.690509
noPF	AE	0.669065
noPF	AE	0.587703
noPF	AE	0.579646
noPF	AE	0.718944
noPF	AE	0.693277
noPF	AE	0.683099
noPF	AE	0.652051
noPF	AE	0.745072
noPF	AE	0.712308
noPF	AE	0.644717
noPF	AE	0.68369
noPF	AE	0.542857
noPF	AE	0.633333
noPF	AE	0.597843
noPF	AE	0.520186
noPF	AE	0.600939
noPF	AE	0.730515
noPF	AE	0.667139
noPF	AE	0.715142
noPF	AE	0.659639
noPF	AE	0.770087
[truncated: 13,001 more rows]

## Sheet: Fig4B_data
Strain	Expression state	Absolute fluconazole MIC (µg/ml)	Log10-scale fluconazole MIC
AN	AE	48	1.68124
AN	AE	48	1.68124
AN	AE	48	1.68124
AN	AE	48	1.68124
AN	HH	48	1.68124
AN	HH	48	1.68124
AN	HH	48	1.68124
AN	HH	48	1.68124
AN	HE	64	1.80618
AN	HE	64	1.80618
AN	HE	64	1.80618
AN	HE	64	1.80618
EV-1	AE	160	2.20412
EV-1	AE	160	2.20412
EV-1	AE	160	2.20412
EV-1	AE	192	2.2833
EV-1	HH	480	2.68124
EV-1	HH	480	2.68124
EV-1	HH	480	2.68124
EV-1	HH	480	2.68124
EV-1	HE	416	2.61909
EV-1	HE	416	2.61909
EV-1	HE	416	2.61909
EV-1	HE	416	2.61909
EV-2	AE	352	2.54654
EV-2	AE	352	2.54654
EV-2	AE	352	2.54654
EV-2	AE	352	2.54654
EV-2	HH	416	2.61909
EV-2	HH	416	2.61909
EV-2	HH	416	2.61909
EV-2	HH	416	2.61909
EV-2	HE	352	2.54654
EV-2	HE	352	2.54654
EV-2	HE	352	2.54654
EV-2	HE	352	2.54654
EV-3	AE	192	2.2833
EV-3	AE	192	2.2833
EV-3	AE	192	2.2833
EV-3	AE	192	2.2833
EV-3	HH	480	2.68124
EV-3	HH	480	2.68124
EV-3	HH	480	2.68124
EV-3	HH	480	2.68124
EV-3	HE	352	2.54654
EV-3	HE	352	2.54654
EV-3	HE	352	2.54654
EV-3	HE	416	2.61909

[truncated: 13 more sheets: Fig5A_data, Fig5C_data, Fig5D_data, Fig6A_data, Fig6B_data, S1_Fig_data, S3_Fig_data, S4_Fig_data, S5_Fig_data, S6A_Fig_data, S6B_Fig_data, S7_Fig_data, S8_Fig_data]
